# Supplementary material for: Bioactive Insecticides from Chemometric Diverse Ant-Associated Symbionts Streptomyces novaecaesareae and Streptomyces nojiriensis against the Fall Armyworm Larvae
Source: Insects. 2024 Sep 17;15(9):707. doi: 10.3390/insects15090707 (PMC11431979; doi:10.3390/insects15090707)
Supplement: Supplementary file 1 [file insects-15-00707-s001.zip]

Archive with 1 entries (1 files):
- insects-3133257-supplementary.xlsx
