# Supplementary material for: Bioactive Insecticides from Chemometric Diverse Ant-Associated Symbionts Streptomyces novaecaesareae and Streptomyces nojiriensis against the Fall Armyworm Larvae
Source: Insects. 2024 Sep 17;15(9):707. doi: 10.3390/insects15090707 (PMC11431979; doi:10.3390/insects15090707)
Supplement: Supplementary file 1 [file insects-15-00707-s001.zip › insects-3133257-supplementary.xlsx]

## Sheet: S. nojiriensis
Compound#	RT	m/z	Compound IUPAC name	Score	Extract	Compound occurence	Produced by strain	f.value	p.value	-log10 (p)	FDR	Fisher's LSD	Coluna1	Coluna2	Coluna3	Coluna4	Coluna5	Coluna6	Coluna7	Coluna8	Coluna9	Coluna10	Coluna11	Coluna12	Coluna13	Coluna14	Coluna15	Coluna16	Coluna17	Coluna18	Coluna19	Coluna20	Coluna21	Coluna22	Coluna23	Coluna24	Coluna25	Coluna26	Coluna27	Coluna28	Coluna29	Coluna30	Coluna31	Coluna32	Coluna33	Coluna34	Coluna35	Coluna36	Coluna37
EA 1	10.34	619.4546	Muricatetrocin C	40.7	Ethyl acetate	1	Asp 83	2.1025e+33	3.2439e-169	172.49	3.2439e-169	83 - 101; 83 - 39; 83 - 89; 83 - 90; 83 - 96
EA 2	10.43	256.2629	Lauryldiethanolamine	47.8	Ethyl acetate	1	Asp39	7.886e+34	1.1651e-184	187.93	9.1652e-184	39 - 101; 83 - 101; 101 - 89; 101 - 90; 101 - 96; 39 - 83; 39 - 89; 39 - 90; 39 - 96; 83 - 89; 83 - 90; 83 - 96; 90 - 89; 96 - 89; 90 - 96
EA 3	12.49	552.251	Glu His Arg Glu	47.8	Ethyl acetate	1	Asp39	3.484e+34	1.5668e-182	185.8	4.2997e-182	39 - 101; 101 - 83; 101 - 89; 101 - 90; 101 - 96; 39 - 83; 39 - 89; 39 - 90; 39 - 96; 89 - 83; 90 - 83; 96 - 83; 90 - 89; 96 - 89; 90 - 96
EA 4	12.85	1058.6710	Iturin	47.8	Ethyl acetate	1	Asp39	1.2368e+36	7.8279e-186	189.11	1.1546e-184	39 - 101; 101 - 83; 101 - 89; 101 - 90; 101 - 96; 39 - 83; 39 - 89; 39 - 90; 39 - 96; 89 - 83; 90 - 83; 96 - 83; 90 - 89; 96 - 89; 90 - 96
EA 5	12.87	768.5401	1-N-(3-ethoxypropyl)-3-methyl-3-N-[(4-methylphenyl)methyl]piperidine-1,3-dicarboxamide	47.8	Ethyl acetate	1	Asp39	1.5161e+35	2.3073e-180	183.64	3.5824e-180	39 - 101; 83 - 101; 101 - 89; 101 - 90; 96 - 101; 39 - 83; 39 - 89; 39 - 90; 96 - 39; 83 - 89; 83 - 90; 96 - 83; 90 - 89; 96 - 89; 96 - 90
EA 6	13.47	539.8958	[(2R)-1-[2-aminoethoxy(hydroxy)phosphoryl]oxy-3-hydroxypropan-2-yl] tetracosanoate	56.5	Ethyl acetate	1	Asp39	4.3864e+35	3.9341e-183	186.41	1.2547e-182	39 - 101; 83 - 101; 101 - 89; 101 - 90; 101 - 96; 39 - 83; 39 - 89; 39 - 90; 39 - 96; 83 - 89; 83 - 90; 83 - 96; 90 - 89; 96 - 89; 90 - 96
EA 7	18.80	732.0468	5-cyclopentyl-N-[2-(dimethylamino)ethyl]thieno[2,3-c]pyrrole-2-carboxamide	47.8	Ethyl acetate	1	Asp39	4.8233e+34	2.2254e-177	180.65	2.5744e-177	39 - 101; 101 - 83; 101 - 89; 101 - 90; 101 - 96; 39 - 83; 39 - 89; 39 - 90; 39 - 96; 89 - 83; 90 - 83; 96 - 83; 90 - 89; 96 - 89; 90 - 96
EA 8	3.50	216.1379	4-[(1-methylpiperidin-4-yl)methyl]benzoic acid	47.8	Ethyl acetate	1	Asp39	7.908e+34	1.1457e-184	187.94	9.1652e-184	101 - 39; 83 - 101; 89 - 101; 90 - 101; 101 - 96; 83 - 39; 89 - 39; 90 - 39; 96 - 39; 89 - 83; 90 - 83; 83 - 96; 90 - 89; 89 - 96; 90 - 96
EA 9	5.67	217.1585	2-[(3S,10R,13S,17R)-3-hydroxy-10,13-dimethyl-2,3,4,7,8,9,11,12,14,15,16,17-dodecahydro-1H-cyclopenta[a]phenanthren-17-yl]propanoic acid	47.8	Ethyl acetate	1	Asp39	4.9907e+35	1.8135e-183	186.74	7.133e-184	101 - 39; 101 - 83; 89 - 101; 101 - 90; 101 - 96; 39 - 83; 89 - 39; 39 - 90; 96 - 39; 89 - 83; 83 - 90; 96 - 83; 89 - 90; 89 - 96; 96 - 90
EA 10	12.46	800.0581	N-(2-bromo-4,6-difluorophenyl)-5-methyl-2-phenylpyrazole-3-carboxamide	41.6	Ethyl acetate	1	Asp 83	1.14e+31	1.2768e-179	182.89	1.8152e-179	101 - 39; 83 - 101; 101 - 89; 101 - 90; 101 - 96; 83 - 39; 89 - 39; 90 - 39; 96 - 39; 83 - 89; 83 - 90; 83 - 96; 90 - 89; 96 - 89; 90 - 96
EA 11	12.72	415.1882	3-[5-[5-(1-phenoxyethyl)-1,2,4-oxadiazol-3-yl]benzotriazol-1-yl]-1-pyrrolidin-1-ylpropan-1-one	41.6	Ethyl acetate	1	Asp96	3.135e+33	2.9518e-176	179.53	3.1664e-176	101 - 39; 101 - 83; 101 - 89; 101 - 90; 101 - 96; 39 - 83; 39 - 89; 39 - 90; 39 - 96; 83 - 89; 83 - 90; 96 - 83; 90 - 89; 96 - 89; 96 - 90
EA 12	12.96	614.9397	2-[2-[(1E,3E,5E,7E)-2,6-dimethyl-8-(2,6,6-trimethylcyclohexen-1-yl)octa-1,3,5,7-tetraenyl]-4-[(1Z,3E,5E)-4-methyl-6-(2,6,6-trimethylcyclohexen-1-yl)hexa-1,3,5-trienyl]pyridin-1-ium-1-yl]ethanol	41.8	Ethyl acetate	1	Asp96	2.1166e+35	3.1162e-181	184.51	5.8367e-181	101 - 39; 83 - 101; 89 - 101; 90 - 101; 101 - 96; 83 - 39; 89 - 39; 90 - 39; 96 - 39; 83 - 89; 90 - 83; 83 - 96; 90 - 89; 89 - 96; 90 - 96
EA 13	14.60	606.3030	2-[(4,6-dimethylquinazolin-2-yl)amino]-5,6-dimethyl-1H-pyrimidin-4-one	41.7	Ethyl acetate	1	Asp96	2.1299e+35	3.0018e-181	184.52	5.7131e-181	39 - 101; 83 - 101; 89 - 101; 90 - 101; 96 - 101; 39 - 83; 89 - 39; 90 - 39; 39 - 96; 89 - 83; 90 - 83; 83 - 96; 90 - 89; 89 - 96; 90 - 96
EA 14	15.11	281.0508	4-[2-(4-chlorophenyl)sulfanylacetyl]-3-methylpiperazin-2-one	42.3	Ethyl acetate	1	Asp96	3.3283e+34	2.0613e-176	179.69	2.2315e-176	101 - 39; 101 - 83; 101 - 89; 101 - 90; 101 - 96; 83 - 39; 39 - 89; 39 - 90; 96 - 39; 83 - 89; 83 - 90; 83 - 96; 90 - 89; 96 - 89; 96 - 90
EA 15	12.46	800.0581	N-(2-bromo-4,6-difluorophenyl)-5-methyl-2-phenylpyrazole-3-carboxamide	41.7	Ethyl acetate	1	Asp 83	1.14e+31	1.2768e-179	182.89	1.8152e-179	101 - 39; 83 - 101; 101 - 89; 101 - 90; 101 - 96; 83 - 39; 89 - 39; 90 - 39; 96 - 39; 83 - 89; 83 - 90; 83 - 96; 90 - 89; 96 - 89; 90 - 96
EA 16	12.61	856.5930	4-[(3,5-dimethylpiperidin-1-yl)methyl]-N-(3,4,5-trimethoxyphenyl)piperidine-1-carboxamide	41.8	Ethyl acetate	1	Asp 83	2.6234e+34	8.5971e-176	179.07	9.1392e-176	101 - 39; 83 - 101; 101 - 89; 101 - 90; 101 - 96; 83 - 39; 89 - 39; 90 - 39; 96 - 39; 83 - 89; 83 - 90; 83 - 96; 90 - 89; 96 - 89; 90 - 96
EA 17	12.67	834.5744	PC(20:2(11Z,14Z)/P-18:1(11Z))	41.8	Ethyl acetate	1	Asp 83	8.7828e+35	6.1049e-185	188.21	6.0032e-184	101 - 39; 83 - 101; 101 - 89; 101 - 90; 101 - 96; 83 - 39; 89 - 39; 90 - 39; 96 - 39; 83 - 89; 83 - 90; 83 - 96; 90 - 89; 96 - 89; 90 - 96
EA 18	5.57	788.9501	N-[5-(2,4-dimethyl-1,3-thiazol-5-yl)-1,3,4-oxadiazol-2-yl]-3-methoxy-1-methylpyrazole-4-carboxamide	53.2	Ethyl acetate	1	Asp 83	4.8253e+34	2.2198e-177	180.65	2.5744e-177	101 - 39; 83 - 101; 101 - 89; 101 - 90; 101 - 96; 83 - 39; 89 - 39; 90 - 39; 96 - 39; 83 - 89; 83 - 90; 83 - 96; 90 - 89; 96 - 89; 90 - 96
EA 19	14.10	593.4423	Annonisin	43.2	Ethyl acetate	1	Asp 83	1.5232e+35	2.2436e-180	183.65	4.1208e-180	39 - 101; 83 - 101; 89 - 101; 90 - 101; 96 - 101; 83 - 39; 39 - 89; 39 - 90; 39 - 96; 83 - 89; 83 - 90; 83 - 96; 89 - 90; 89 - 96; 90 - 96
EA 20	16.19	860.2707	2-(4-chlorophenoxy)-N-[2-(4-methoxyphenyl)-7-methylimidazo[1,2-a]pyridin-3-yl]acetamide	52.8	Ethyl acetate	1	Asp 83	4.3904e+35	3.9128e-183	186.41	1.2547e-182	101 - 39; 83 - 101; 101 - 89; 101 - 90; 101 - 96; 83 - 39; 89 - 39; 90 - 39; 96 - 39; 83 - 89; 83 - 90; 83 - 96; 90 - 89; 96 - 89; 90 - 96
EA 21	17.03	804.2632	4-ethoxy-N-(4-imidazo[1,2-a]pyridin-2-ylphenyl)benzenesulfonamide	41.5	Ethyl acetate	1	Asp 83	3.5291e+35	1.4505e-182	185.84	4.0753e-182	101 - 39; 83 - 101; 101 - 89; 101 - 90; 101 - 96; 83 - 39; 89 - 39; 90 - 39; 96 - 39; 83 - 89; 83 - 90; 83 - 96; 90 - 89; 96 - 89; 90 - 96
EA 22	11.92	689.4920	N-butyl-3-[1-[6-(ethylamino)pyrimidin-4-yl]piperidin-3-yl]propanamide	41.5	Ethyl acetate	2	Asp [83,89]	4.4093e+35	3.8133e-183	186.42	1.2547e-182	39 - 101; 83 - 101; 89 - 101; 101 - 90; 101 - 96; 39 - 83; 89 - 39; 39 - 90; 39 - 96; 89 - 83; 83 - 90; 83 - 96; 89 - 90; 89 - 96; 90 - 96
EA 23	12.23	846.6136	3-O-Sulfogalactosylceramide (d18:1/22:0)	42.3	Ethyl acetate	2	Asp [83,89]	8.0449e+35	1.0337e-184	187.99	9.1652e-184	101 - 39; 83 - 101; 89 - 101; 90 - 101; 101 - 96; 83 - 39; 89 - 39; 90 - 39; 96 - 39; 89 - 83; 90 - 83; 83 - 96; 90 - 89; 89 - 96; 90 - 96
EA 24	2.37	523.2886	Thr Pro Pro Val Gln	42.3	Ethyl acetate	2	Asp [83,89]	1.7381e+35	1.0162e-180	183.99	1.7379e-180	39 - 101; 101 - 83; 101 - 89; 101 - 90; 96 - 101; 39 - 83; 39 - 89; 39 - 90; 39 - 96; 89 - 83; 90 - 83; 96 - 83; 90 - 89; 96 - 89; 96 - 90
EA 25	9.77	693.4797	2-[1-(3,3-dimethylbutanoyl)piperidin-4-yl]-5-methyl-7,8-dihydro-6H-pyrazolo[1,5-a][1,4]diazepin-4-one	42.3	Ethyl acetate	2	Asp [83,89]	1.0585e+35	1.9919e-179	182.7	2.7016e-179	39 - 101; 83 - 101; 101 - 89; 101 - 90; 96 - 101; 83 - 39; 39 - 89; 39 - 90; 96 - 39; 83 - 89; 83 - 90; 83 - 96; 90 - 89; 96 - 89; 96 - 90
EA 26	12.99	883.6104	PC(22:4(7Z,10Z,13Z,16Z)/22:5(4Z,7Z,10Z,13Z,16Z))	41.5	Ethyl acetate	2	Asp [83,96]	1.8488e+36	7.0159e-187	190.15	1.3798e-185	39 - 101; 101 - 83; 101 - 89; 101 - 90; 96 - 101; 39 - 83; 39 - 89; 39 - 90; 96 - 39; 89 - 83; 90 - 83; 96 - 83; 90 - 89; 96 - 89; 96 - 90
EA 27	12.11	934.6660	PC(20:2(11Z,14Z)/24:1(15Z))	41.5	Ethyl acetate	2	Asp[39, 90]	7.606e+33	1.4473e-178	181.84	1.8169e-178	101 - 39; 101 - 83; 101 - 89; 101 - 90; 101 - 96; 39 - 83; 39 - 89; 39 - 90; 96 - 39; 89 - 83; 90 - 83; 96 - 83; 90 - 89; 96 - 89; 96 - 90
EA 28	13.02	703.0016	2-(4-chloroanilino)benzo[f][1,3]benzothiazole-4,9-dione	41.5	Ethyl acetate	2	Asp[39, 96]	1.683e+34	1.2332e-180	183.91	2.0788e-180	101 - 39; 83 - 101; 89 - 101; 90 - 101; 101 - 96; 83 - 39; 89 - 39; 90 - 39; 96 - 39; 83 - 89; 83 - 90; 83 - 96; 90 - 89; 89 - 96; 90 - 96
EA 29	12.84	384.2900	5-(3,4-dimethylphenyl)-2-methyl-N-[3-(4-methylpiperidin-1-yl)propyl]-1H-pyrrole-3-carboxamide	42.3	Ethyl acetate	2	Asp[39, 96]	6.2556e+35	4.6763e-184	187.33	2.2072e-183	39 - 101; 83 - 101; 89 - 101; 90 - 101; 101 - 96; 83 - 39; 89 - 39; 90 - 39; 39 - 96; 89 - 83; 90 - 83; 83 - 96; 89 - 90; 89 - 96; 90 - 96
EA 30	18.42	1055.2958	[(2R)-1-[[(2S)-2,3-dihydroxypropoxy]-hydroxyphosphoryl]oxy-3-(10-methyldodecanoyloxy)propan-2-yl] 14-methylpentadecanoate	41.5	Ethyl acetate	2	Asp[39, 96]	4.3904e+35	3.9128e-183	186.41	1.2547e-182	101 - 39; 83 - 101; 101 - 89; 101 - 90; 101 - 96; 83 - 39; 89 - 39; 90 - 39; 96 - 39; 83 - 89; 83 - 90; 83 - 96; 90 - 89; 96 - 89; 90 - 96
EA 31	13.89	355.2024	4-(4-methoxyphenyl)-1-(4-propan-2-ylphenyl)piperidine-2,6-dione	41.5	Ethyl acetate	2	Asp[39, 101]	3.2465e+35	2.3933e-182	185.62	6.2758e-182	101 - 39; 101 - 83; 101 - 89; 101 - 90; 96 - 101; 39 - 83; 89 - 39; 90 - 39; 96 - 39; 89 - 83; 90 - 83; 96 - 83; 90 - 89; 96 - 89; 96 - 90
EA 32	16.20	415.0370	5-[(3-phenyl-1,2,4-oxadiazol-5-yl)methyl]-2-thiophen-2-ylpyrazolo[1,5-d][1,2,4]triazin-4-one	42.3	Ethyl acetate	2	Asp[39, 101]	1.048e+34	2.115e-180	182.67	2.836e-180	101 - 39; 83 - 101; 89 - 101; 101 - 90; 96 - 101; 83 - 39; 89 - 39; 90 - 39; 96 - 39; 83 - 89; 83 - 90; 83 - 96; 89 - 90; 89 - 96; 96 - 90
EA 33	8.28	347.2479	N-[[(3S,4R)-3-(dimethylamino)-1-(thian-4-yl)piperidin-4-yl]methyl]-2-methoxyacetamide	42.3	Ethyl acetate	2	Asp[89, 96]	1.3568e+35	4.491e-181	183.35	6.6243e-180	39 - 101; 101 - 83; 101 - 89; 101 - 90; 96 - 101; 39 - 83; 39 - 89; 39 - 90; 39 - 96; 89 - 83; 90 - 83; 96 - 83; 90 - 89; 96 - 89; 96 - 90
EA 34	1.02	645.4654	[10,13-dimethyl-17-(6-methylheptan-2-yl)-2,3,4,7,8,9,11,12,14,15,16,17-dodecahydro-1H-cyclopenta[a]phenanthren-3-yl] 3-(3,4-dimethyl-5-pentylfuran-2-yl)propanoate	42.3	Ethyl acetate	2	Asp[90, 96]	1.1874e+34	9.9978e-174	177	1.0083e-173	101 - 39; 101 - 83; 101 - 89; 101 - 90; 101 - 96; 83 - 39; 89 - 39; 90 - 39; 96 - 39; 83 - 89; 83 - 90; 83 - 96; 90 - 89; 89 - 96; 90 - 96
EA 35	13.70	327.3132	(E,2S,3R)-2-aminooctadec-4-ene-1,3-diol	41.6	Ethyl acetate	2	Asp[90, 96]	1.0851e+35	1.7163e-179	182.77	2.355e-180	39 - 101; 83 - 101; 89 - 101; 101 - 90; 101 - 96; 83 - 39; 89 - 39; 39 - 90; 39 - 96; 89 - 83; 83 - 90; 83 - 96; 89 - 90; 89 - 96; 90 - 96
EA 36	12.96	615.4429	iso-A2E(11-cis)	42.3	Ethyl acetate	2	Asp [83,96]	1.5659e+35	1.901e-181	183.72	3.0313e-180	101 - 39; 83 - 101; 101 - 89; 101 - 90; 96 - 101; 83 - 39; 89 - 39; 90 - 39; 96 - 39; 83 - 89; 83 - 90; 96 - 83; 90 - 89; 96 - 89; 96 - 90
EA 37	2.84	548.2618	(3-methoxy-7-azaspiro[3.5]nonan-7-yl)-thiophen-2-ylmethanone	41.5	Ethyl acetate	3	Asp[39, 83, 89]	3.0621e+35	3.3995e-182	185.47	8.5349e-182	101 - 39; 101 - 83; 101 - 89; 101 - 90; 96 - 101; 39 - 83; 39 - 89; 39 - 90; 96 - 39; 83 - 89; 83 - 90; 96 - 83; 90 - 89; 96 - 89; 96 - 90
EA 38	6.85	425.3741	Campestanol	41.5	Ethyl acetate	3	Asp[39, 83, 89]	4.7882e+34	2.3253e-177	180.63	2.664e-178	101 - 39; 101 - 83; 101 - 89; 101 - 90; 101 - 96; 39 - 83; 39 - 89; 39 - 90; 96 - 39; 89 - 83; 90 - 83; 96 - 83; 90 - 89; 96 - 89; 96 - 90
EA 39	10.12	556.4423	dinor-12-oxo Phytodienoic Acid-d5	42.3	Ethyl acetate	3	Asp[39, 83,90]	3.6913e+34	1.1077e-176	179.96	1.2216e-176	101 - 39; 101 - 83; 101 - 89; 90 - 101; 101 - 96; 39 - 83; 89 - 39; 90 - 39; 96 - 39; 89 - 83; 90 - 83; 96 - 83; 90 - 89; 89 - 96; 90 - 96
EA 40	12.71	711.5044	1,2-Dioctanoyl-sn-glycerol	41.6	Ethyl acetate	3	Asp[39, 83,90]	7.0286e+35	2.3242e-184	187.63	1.7141e-183	39 - 101; 101 - 83; 101 - 89; 101 - 90; 101 - 96; 39 - 83; 39 - 89; 39 - 90; 39 - 96; 89 - 83; 90 - 83; 96 - 83; 90 - 89; 89 - 96; 90 - 96
EA 41	12.86	504.2506	[5-[3-cyclopentyl-5-(4-fluorophenyl)imidazol-4-yl]furan-2-yl]-(4-pyrimidin-2-ylpiperazin-1-yl)methanone	41.5	Ethyl acetate	3	Asp[39, 83,90]	8.8184e+34	5.9587e-179	182.22	7.6427e-179	39 - 101; 83 - 101; 89 - 101; 90 - 101; 101 - 96; 39 - 83; 39 - 89; 90 - 39; 39 - 96; 83 - 89; 90 - 83; 83 - 96; 90 - 89; 89 - 96; 90 - 96
EA 42	16.17	358.0686	methyl 8-chloro-2-oxo-4-(oxolan-2-ylmethylamino)-1H-quinoline-3-carboxylate	42.3	Ethyl acetate	3	Asp[39, 83,90]	1.6042e+35	1.6442e-180	183.78	2.6577e-180	39 - 101; 83 - 101; 89 - 101; 90 - 101; 96 - 101; 39 - 83; 39 - 89; 90 - 39; 96 - 39; 89 - 83; 90 - 83; 96 - 83; 90 - 89; 96 - 89; 90 - 96
EA 43	16.21	577.1271	1-(1,3-benzodioxol-5-yl)-5-(methoxymethyl)triazole-4-carboxylic acid	57.4	Ethyl acetate	3	Asp[39, 83,90]	4.6032e+34	2.9454e-177	180.53	3.3419e-177	39 - 101; 101 - 83; 101 - 89; 101 - 90; 101 - 96; 39 - 83; 39 - 89; 39 - 90; 39 - 96; 89 - 83; 90 - 83; 96 - 83; 90 - 89; 96 - 89; 90 - 96
EA 44	2.27	720.2933	N-(2-hydroxy-2-thiophen-2-ylethyl)-3,3-diphenylpropanamide	57.4	Ethyl acetate	3	Asp[39, 83,90]	1.4937e+35	2.523e-181	183.6	3.8664e-180	39 - 101; 83 - 101; 101 - 89; 101 - 90; 96 - 101; 39 - 83; 39 - 89; 39 - 90; 39 - 96; 83 - 89; 83 - 90; 96 - 83; 90 - 89; 96 - 89; 96 - 90
EA 45	2.62	453.2818	N-[3-(4-piperidin-1-ylpiperidin-1-yl)propyl]-1-([1,3]thiazolo[5,4-b]pyridin-2-yl)piperidine-3-carboxamide	43.3	Ethyl acetate	3	Asp[39, 83,90]	1.6543e+35	1.3672e-180	183.86	2.2407e-180	39 - 101; 83 - 101; 89 - 101; 101 - 90; 96 - 101; 83 - 39; 89 - 39; 39 - 90; 39 - 96; 89 - 83; 83 - 90; 83 - 96; 89 - 90; 89 - 96; 96 - 90
EA 46	7.57	809.4547	2-(4-fluorophenoxy)-1-[3-(2-methoxyethylamino)spiro[1,4-diazabicyclo[3.2.1]oct-3-ene-2,4'-piperidine]-1'-yl]ethanone	46.3	Ethyl acetate	3	Asp[39, 83,90]	2.8937e+35	4.7723e-182	185.32	1.1263e-181	101 - 39; 83 - 101; 89 - 101; 101 - 90; 101 - 96; 83 - 39; 89 - 39; 90 - 39; 96 - 39; 83 - 89; 83 - 90; 83 - 96; 89 - 90; 89 - 96; 90 - 96
EA 47	16.23	544.3689	7-[(3-fluorophenyl)methyl]-3-methoxy-7-azaspiro[3.5]nonane	46.3	Ethyl acetate	3	Asp[83, 89, 90]	3.0688e+35	3.3546e-182	185.47	8.5349e-182	101 - 39; 101 - 83; 101 - 89; 101 - 90; 96 - 101; 39 - 83; 89 - 39; 90 - 39; 96 - 39; 89 - 83; 90 - 83; 96 - 83; 90 - 89; 96 - 89; 96 - 90
EA 48	10.93	826.5878	1'-(cycloheptanecarbonyl)-2-(2-methoxyethyl)spiro[5,6,8,9-tetrahydro-[1,2,4]triazolo[4,3-a]azepine-7,4'-piperidine]-3-one	47.5	Ethyl acetate	3	Asp[83, 89, 90]	6.4303e+35	3.9637e-184	187.4	1.9995e-183	39 - 101; 101 - 83; 101 - 89; 101 - 90; 101 - 96; 39 - 83; 39 - 89; 39 - 90; 39 - 96; 89 - 83; 90 - 83; 96 - 83; 90 - 89; 96 - 89; 90 - 96
EA 49	12.41	821.5693	[1-(2,3-diethylpyrido[2,3-b]pyrazin-7-yl)piperidin-4-yl]-(4-ethylpiperazin-1-yl)methanone	40.6	Ethyl acetate	3	Asp[83, 89, 90]	6.4029e+35	4.0667e-184	187.39	1.9995e-183	101 - 39; 83 - 101; 89 - 101; 101 - 90; 101 - 96; 83 - 39; 89 - 39; 90 - 39; 96 - 39; 89 - 83; 83 - 90; 83 - 96; 89 - 90; 89 - 96; 90 - 96
EA 50	12.47	920.6850	PC(o-22:0/22:3(10Z,13Z,16Z))	40.2	Ethyl acetate	3	Asp[83, 89, 90]	3.3633e+35	1.9359e-182	185.71	5.1917e-182	101 - 39; 101 - 83; 101 - 89; 101 - 90; 101 - 96; 39 - 83; 39 - 89; 39 - 90; 39 - 96; 89 - 83; 90 - 83; 96 - 83; 90 - 89; 96 - 89; 90 - 96
EA 51	12.52	777.5430	PA(18:1(11Z)/22:2(13Z,16Z))	40.4	Ethyl acetate	3	Asp[83, 89, 90]	1.2237e+35	8.3441e-180	183.08	1.2156e-179	101 - 39; 83 - 101; 89 - 101; 101 - 90; 96 - 101; 83 - 39; 89 - 39; 90 - 39; 96 - 39; 89 - 83; 83 - 90; 96 - 83; 89 - 90; 89 - 96; 96 - 90
EA 52	13.47	769.5469	PC(14:0/20:5(5Z,8Z,11Z,14Z,17Z))	40.4	Ethyl acetate	3	Asp[83, 89, 90]	2.6234e+34	8.5971e-176	179.07	9.1392e-176	101 - 39; 83 - 101; 101 - 89; 101 - 90; 101 - 96; 83 - 39; 89 - 39; 90 - 39; 96 - 39; 83 - 89; 83 - 90; 83 - 96; 90 - 89; 96 - 89; 90 - 96
EA 53	13.92	666.6044	[(2S)-1-hydroxy-3-[(Z)-tetradec-9-enoyl]oxypropan-2-yl] (Z)-tetracos-15-enoate	40.5	Ethyl acetate	3	Asp[83, 89, 90]	2.7932e+35	5.9001e-182	185.23	1.3389e-181	101 - 39; 101 - 83; 101 - 89; 101 - 90; 96 - 101; 39 - 83; 89 - 39; 90 - 39; 96 - 39; 89 - 83; 90 - 83; 96 - 83; 90 - 89; 96 - 89; 96 - 90
EA 54	4.61	677.4581	Santalyl phenylacetate	40.2	Ethyl acetate	3	Asp[83, 89, 90]	3.5291e+35	1.4505e-182	185.84	4.0753e-182	101 - 39; 83 - 101; 101 - 89; 101 - 90; 101 - 96; 83 - 39; 89 - 39; 90 - 39; 96 - 39; 83 - 89; 83 - 90; 83 - 96; 90 - 89; 96 - 89; 90 - 96
EA 55	4.70	665.3667	N-butyl-N,2-dimethyl-3-(pyrrolidin-1-ylmethyl)-4H-thieno[3,2-b]pyrrole-5-carboxamide	40.6	Ethyl acetate	3	Asp[83, 89, 90]	2.9898e+36	3.923e-189	191.41	2.3145e-186	39 - 101; 83 - 101; 101 - 89; 101 - 90; 96 - 101; 39 - 83; 39 - 89; 39 - 90; 39 - 96; 83 - 89; 83 - 90; 83 - 96; 90 - 89; 96 - 89; 96 - 90
EA 56	4.91	445.3203	Arachidonoyl Serotonin	40.5	Ethyl acetate	3	Asp[83, 89, 90]	5.6376e+35	8.7283e-184	187.06	3.5515e-183	101 - 39; 83 - 101; 89 - 101; 90 - 101; 101 - 96; 83 - 39; 89 - 39; 90 - 39; 96 - 39; 89 - 83; 90 - 83; 83 - 96; 89 - 90; 89 - 96; 90 - 96
EA 57	4.94	743.2793	N-[2-(1H-indol-3-yl)ethyl]-3-(3-pyridin-3-yl-1,2,4-oxadiazol-5-yl)propanamide	40.8	Ethyl acetate	3	Asp[83, 89, 90]	3.6223e+35	1.2404e-182	185.91	3.5701e-182	39 - 101; 83 - 101; 89 - 101; 90 - 101; 96 - 101; 83 - 39; 89 - 39; 90 - 39; 96 - 39; 89 - 83; 90 - 83; 96 - 83; 90 - 89; 96 - 89; 90 - 96
EA 58	4.96	537.3177	2-(4-methyl-1,4-diazepan-1-yl)quinazolin-4-amine	40.2	Ethyl acetate	3	Asp[83, 89, 90]	7.0622e+34	2.2587e-178	181.65	2.8055e-178	101 - 39; 101 - 83; 101 - 89; 101 - 90; 101 - 96; 39 - 83; 39 - 89; 39 - 90; 39 - 96; 89 - 83; 90 - 83; 96 - 83; 90 - 89; 96 - 89; 90 - 96
EA 59	4.99	371.3265	Oleyl sarcosine	42.1	Ethyl acetate	3	Asp[83, 89, 90]	6.6416e+34	3.2648e-178	181.49	3.9716e-178	101 - 39; 83 - 101; 101 - 89; 101 - 90; 101 - 96; 83 - 39; 39 - 89; 39 - 90; 39 - 96; 83 - 89; 83 - 90; 83 - 96; 89 - 90; 89 - 96; 90 - 96
EA 60	5.00	608.2057	5-(3-fluorophenyl)-3-(3-methylbenzotriazol-5-yl)-1,2,4-oxadiazole	42.8	Ethyl acetate	3	Asp[83, 89, 90]	4.8233e+34	2.2254e-177	180.65	2.5744e-177	39 - 101; 101 - 83; 101 - 89; 101 - 90; 101 - 96; 39 - 83; 39 - 89; 39 - 90; 39 - 96; 89 - 83; 90 - 83; 96 - 83; 90 - 89; 96 - 89; 90 - 96
EA 61	5.18	684.2735	(2R)-2-[3-(7-hydroxy-4,8-dimethyl-2-oxochromen-3-yl)propanoylamino]propanoic acid	42.8	Ethyl acetate	3	Asp[83, 89, 90]	6.5977e+35	3.3973e-184	187.47	1.9995e-183	39 - 101; 83 - 101; 89 - 101; 90 - 101; 96 - 101; 39 - 83; 39 - 89; 39 - 90; 39 - 96; 83 - 89; 90 - 83; 96 - 83; 90 - 89; 96 - 89; 90 - 96
EA 62	5.59	595.3091	N-(2,2-difluoroethyl)-3-propan-2-yl-6,7,8,9-tetrahydro-5H-[1,2,4]triazolo[4,3-a]azepine-5-carboxamide	44.2	Ethyl acetate	3	Asp[83, 89, 90]	2.2091e+34	2.4113e-175	178.62	2.4959e-175	101 - 39; 101 - 83; 101 - 89; 101 - 90; 101 - 96; 39 - 83; 39 - 89; 39 - 90; 96 - 39; 89 - 83; 90 - 83; 96 - 83; 90 - 89; 96 - 89; 96 - 90
EA 63	5.65	264.2085	Methyl 7,10,13-hexadecatrienoate	48.8	Ethyl acetate	3	Asp[83, 89, 90]	6.8752e+35	2.6533e-184	187.58	1.8417e-183	39 - 101; 83 - 101; 89 - 101; 101 - 90; 96 - 101; 39 - 83; 39 - 89; 39 - 90; 96 - 39; 89 - 83; 83 - 90; 96 - 83; 89 - 90; 96 - 89; 96 - 90
EA 64	6.99	795.4402	1-N-(2,4-dimethylphenyl)-3-N-[(4-fluorophenyl)methyl]-3-methylpiperidine-1,3-dicarboxamide	44.2	Ethyl acetate	3	Asp[83, 89, 90]	2.5712e+35	9.6989e-182	185.01	2.0078e-181	39 - 101; 101 - 83; 101 - 89; 101 - 90; 96 - 101; 39 - 83; 39 - 89; 39 - 90; 39 - 96; 83 - 89; 83 - 90; 96 - 83; 90 - 89; 96 - 89; 96 - 90
EA 65	7.81	603.3548	(1alpha,3beta,20S,22R,24S,25S)-Pubescenin	44.2	Ethyl acetate	3	Asp[83, 89, 90]	1.4285e+35	3.2982e-180	183.48	4.9896e-180	101 - 39; 83 - 101; 89 - 101; 101 - 90; 101 - 96; 83 - 39; 89 - 39; 90 - 39; 96 - 39; 83 - 89; 83 - 90; 83 - 96; 89 - 90; 89 - 96; 90 - 96
EA 66	8.92	425.2151	3-[1-[(2-fluorophenyl)methyl]indol-3-yl]-1-(4-pyridin-2-ylpiperazin-1-yl)propan-1-one	42.8	Ethyl acetate	3	Asp[39, 83,90]	1.0043e+38	2.7305e-197	200.56	3.222e-196	39 - 101; 83 - 101; 89 - 101; 90 - 101; 101 - 96; 39 - 83; 89 - 39; 90 - 39; 39 - 96; 89 - 83; 90 - 83; 83 - 96; 90 - 89; 89 - 96; 90 - 96
EA 67	9.23	329.1719	4-(5-amino-1,2-oxazol-3-yl)-N-(3-cyanophenyl)piperidine-1-carboxamide	48.8	Ethyl acetate	3	Asp[39, 83,90]	2.701e+34	7.2168e-182	185.14	1.6068e-181	101 - 39; 83 - 101; 89 - 101; 90 - 101; 101 - 96; 83 - 39; 89 - 39; 90 - 39; 96 - 39; 89 - 83; 90 - 83; 83 - 96; 90 - 89; 89 - 96; 90 - 96
EA 68	5.34	299.2817	Sphingosine	44.8	Ethyl acetate	3	Asp[90, 83, 96]	1.6667e+35	1.3073e-180	183.88	2.1726e-180	101 - 39; 83 - 101; 101 - 89; 90 - 101; 96 - 101; 83 - 39; 89 - 39; 90 - 39; 96 - 39; 83 - 89; 90 - 83; 83 - 96; 90 - 89; 96 - 89; 90 - 96
EA 69	12.84	659.4713	1-[9-(1-ethylpiperidin-4-yl)-5,6,7,9-tetrahydroimidazo[1,2-a][1,4]diazepin-8-yl]-2-methylpropan-1-one	48.8	Ethyl acetate	3	Asp[39, 96, 101]	4.4309e+34	3.7028e-177	180.43	4.1613e-177	39 - 101; 101 - 83; 101 - 89; 101 - 90; 101 - 96; 39 - 83; 39 - 89; 39 - 90; 39 - 96; 83 - 89; 83 - 90; 96 - 83; 90 - 89; 96 - 89; 96 - 90
EA 70	12.78	319.2265	1-[2-(diethylamino)ethyl]-N-[(4-methylphenyl)methyl]benzimidazol-2-amine	44.2	Ethyl acetate	3	Asp[39, 96, 101]	2.8962e+35	4.7477e-182	185.32	1.1263e-181	39 - 101; 83 - 101; 101 - 89; 101 - 90; 96 - 101; 39 - 83; 39 - 89; 39 - 90; 39 - 96; 83 - 89; 83 - 90; 83 - 96; 90 - 89; 96 - 89; 96 - 90
EA 71	13.90	640.5851	[(2S)-1-hydroxy-3-tetradecanoyloxypropan-2-yl] (Z)-docos-13-enoate	48.8	Ethyl acetate	3	Asp[39, 96, 101]	1.5659e+35	1.901e-181	183.72	3.0313e-180	101 - 39; 83 - 101; 101 - 89; 101 - 90; 96 - 101; 83 - 39; 89 - 39; 90 - 39; 96 - 39; 83 - 89; 83 - 90; 96 - 83; 90 - 89; 96 - 89; 96 - 90
EA 72	14.67	760.2339	1-[3-chloro-5-(trifluoromethyl)pyridin-2-yl]-4-(2-methoxyphenyl)piperazine	42.8	Ethyl acetate	3	Asp[39, 96, 101]	1.0954e+35	1.6219e-179	182.79	2.2516e-179	101 - 39; 83 - 101; 101 - 89; 101 - 90; 101 - 96; 83 - 39; 89 - 39; 90 - 39; 96 - 39; 83 - 89; 83 - 90; 83 - 96; 90 - 89; 96 - 89; 90 - 96
EA 73	15.34	760.2384	ethyl,5-(4-chloro-2-methoxy-5-methylanilino)quinazoline-2-carboxylate	44.2	Ethyl acetate	3	Asp[39, 96, 101]	1.1045e+36	1.5436e-185	188.81	1.8214e-184	39 - 101; 101 - 83; 101 - 89; 101 - 90; 101 - 96; 39 - 83; 39 - 89; 39 - 90; 39 - 96; 89 - 83; 90 - 83; 96 - 83; 90 - 89; 96 - 89; 90 - 96
EA 74	15.54	310.3102	N,N-Dimethylsphingosine	42.9	Ethyl acetate	3	Asp[39, 96, 101]	2.3744e+35	1.5639e-181	184.81	3.1278e-181	101 - 39; 83 - 101; 89 - 101; 90 - 101; 101 - 96; 83 - 39; 89 - 39; 90 - 39; 96 - 39; 83 - 89; 83 - 90; 83 - 96; 89 - 90; 89 - 96; 90 - 96
EA 75	16.23	638.2158	2-chloro-N-cycloheptyl-4-methylthieno[3,2-b]pyrrole-5-carboxamide	48.8	Ethyl acetate	3	Asp[39, 96, 101]	6.4625e+35	3.8467e-184	187.41	1.9995e-183	39 - 101; 83 - 101; 101 - 89; 101 - 90; 96 - 101; 83 - 39; 39 - 89; 39 - 90; 96 - 39; 83 - 89; 83 - 90; 96 - 83; 90 - 89; 96 - 89; 96 - 90
EA 76	16.33	603.3147	N-[1-(2-methoxyethyl)-2-oxo-3,4-dihydroquinolin-6-yl]butanamide	43.8	Ethyl acetate	3	Asp[39, 96, 101]	4.7966e+35	2.3008e-183	186.64	8.4841e-183	101 - 39; 101 - 83; 89 - 101; 90 - 101; 101 - 96; 39 - 83; 89 - 39; 90 - 39; 96 - 39; 89 - 83; 90 - 83; 96 - 83; 90 - 89; 89 - 96; 90 - 96
EA 77	7.03	802.9474	6-[(4-bromophenoxy)methyl]-3-(2-methylfuran-3-yl)-[1,2,4]triazolo[3,4-b][1,3,4]thiadiazole	48.8	Ethyl acetate	3	Asp[39, 96, 101]	2.9762e+35	4.0319e-182	185.39	9.9118e-182	39 - 101; 101 - 83; 89 - 101; 90 - 101; 96 - 101; 39 - 83; 39 - 89; 39 - 90; 39 - 96; 89 - 83; 90 - 83; 96 - 83; 89 - 90; 89 - 96; 90 - 96
EA 78	15.08	659.4814	[10,13-dimethyl-17-(6-methylheptan-2-yl)-2,3,4,7,8,9,11,12,14,15,16,17-dodecahydro-1H-cyclopenta[a]phenanthren-3-yl] 3-(3-methyl-5-pentylfuran-2-yl)propanoate	48.8	Ethyl acetate	3	Asp[89, 90, 96]	NS	NS	NS	NS	NS
EA 79	10.16	512.2191	ethyl 1-ethyl-4-[4-[(4-ethylphenyl)carbamoyl]piperidin-1-yl]sulfonyl-2,5-dimethylpyrrole-3-carboxylate	45.2	Ethyl acetate	4	Asp[39, 83, 89, 90]	3.9856e+35	6.991e-184	186.16	2.1152e-182	101 - 39; 101 - 83; 101 - 89; 90 - 101; 96 - 101; 39 - 83; 89 - 39; 90 - 39; 96 - 39; 89 - 83; 90 - 83; 96 - 83; 90 - 89; 96 - 89; 90 - 96
EA 80	12.11	601.4402	tert-butyl 4-[2-(ethylcarbamoylamino)ethyl]piperazine-1-carboxylate	45.3	Ethyl acetate	4	Asp[39, 83, 89, 90]	4.7554e+35	2.4231e-183	186.62	8.6645e-183	101 - 39; 83 - 101; 89 - 101; 90 - 101; 96 - 101; 83 - 39; 89 - 39; 90 - 39; 96 - 39; 83 - 89; 83 - 90; 83 - 96; 89 - 90; 89 - 96; 90 - 96
EA 81	13.03	338.3412	Eicosanoyl-EA	47	Ethyl acetate	4	Asp[39, 83, 89, 90]	1.5966e+34	1.6918e-174	177.77	1.721e-175	101 - 39; 101 - 83; 101 - 89; 101 - 90; 101 - 96; 39 - 83; 39 - 89; 39 - 90; 39 - 96; 83 - 89; 83 - 90; 83 - 96; 90 - 89; 96 - 89; 96 - 90
EA 82	13.37	482.8612	Di-2-thienyl disulfide	46.9	Ethyl acetate	4	Asp[39, 83, 89, 90]	8.9202e+34	5.5623e-179	182.25	7.2126e-179	39 - 101; 83 - 101; 89 - 101; 90 - 101; 101 - 96; 39 - 83; 89 - 39; 39 - 90; 39 - 96; 89 - 83; 83 - 90; 83 - 96; 89 - 90; 89 - 96; 90 - 96
EA 83	2.64	738.3627	1-benzyl-N-(2,4-difluorophenyl)-3-(2-hydroxyethyl)pyrrolidine-3-carboxamide	47.3	Ethyl acetate	4	Asp[39, 83, 89, 90]	2.081e+33	3.4504e-175	178.46	3.5404e-175	101 - 39; 101 - 83; 101 - 89; 101 - 90; 101 - 96; 39 - 83; 39 - 89; 39 - 90; 96 - 39; 89 - 83; 90 - 83; 96 - 83; 90 - 89; 96 - 89; 96 - 90
EA 84	4.91	268.2628	D-erythro-Sphingosine C-17	48.4	Ethyl acetate	4	Asp[39, 83, 89, 90]	4.1688e+35	5.3383e-183	186.27	1.6577e-182	101 - 39; 83 - 101; 89 - 101; 90 - 101; 101 - 96; 83 - 39; 89 - 39; 90 - 39; 96 - 39; 83 - 89; 83 - 90; 83 - 96; 89 - 90; 89 - 96; 90 - 96
EA 85	6.48	788.4330	1-N-(furan-2-ylmethyl)-4-N-[(4-methoxyphenyl)methyl]-4-methylpiperidine-1,4-dicarboxamide	48.7	Ethyl acetate	4	Asp[39, 83, 89, 90]	1.0119e+35	2.6102e-179	182.58	3.4607e-179	101 - 39; 101 - 83; 101 - 89; 101 - 90; 96 - 101; 83 - 39; 39 - 89; 39 - 90; 96 - 39; 83 - 89; 83 - 90; 96 - 83; 90 - 89; 96 - 89; 96 - 90
EA 86	6.85	322.3105	(Z)-N-[(2R)-1-hydroxypropan-2-yl]octadec-9-enamide	44.2	Ethyl acetate	4	Asp[39, 83, 89, 90]	2.3076e+35	1.8559e-181	184.73	3.65e-185	39 - 101; 83 - 101; 89 - 101; 90 - 101; 101 - 96; 39 - 83; 89 - 39; 39 - 90; 39 - 96; 89 - 83; 83 - 90; 83 - 96; 89 - 90; 89 - 96; 90 - 96
EA 87	12.21	355.0699	7-[2-(3-chloro-4-methoxyphenyl)acetyl]-1,5,6,8-tetrahydropyrido[3,4-d]pyrimidin-4-one	48.8	Ethyl acetate	4	Asp[39, 83, 90, 96]	1.9555e+35	5.0112e-181	184.3	8.9594e-181	39 - 101; 83 - 101; 101 - 89; 101 - 90; 96 - 101; 83 - 39; 39 - 89; 39 - 90; 39 - 96; 83 - 89; 83 - 90; 83 - 96; 90 - 89; 96 - 89; 96 - 90
EA 88	16.19	832.2398	6-chloro-N-(2,3-dihydro-1,4-benzodioxin-6-yl)-2-(4-methoxyphenyl)imidazo[1,2-a]pyridin-3-amine	48.8	Ethyl acetate	4	Asp[39, 83, 90, 96]	1.9702e+35	4.7903e-181	184.32	8.6963e-181	39 - 101; 83 - 101; 89 - 101; 90 - 101; 101 - 96; 83 - 39; 89 - 39; 90 - 39; 39 - 96; 83 - 89; 83 - 90; 83 - 96; 89 - 90; 89 - 96; 90 - 96
EA 89	2.12	239.2476	N-[(2,2-dimethyloxan-4-yl)methyl]-N',N'-diethylpropane-1,3-diamine	42.8	Ethyl acetate	4	Asp[39, 83, 90, 96]	4.9032e+35	2.0166e-183	186.7	7.676e-184	39 - 101; 83 - 101; 89 - 101; 90 - 101; 101 - 96; 83 - 39; 89 - 39; 90 - 39; 39 - 96; 83 - 89; 83 - 90; 83 - 96; 89 - 90; 89 - 96; 90 - 96
EA 90	16.20	777.9079	2-(4-bromophenyl)-5-[(4-chlorophenyl)methylsulfanyl]-1,3,4-oxadiazole	42.8	Ethyl acetate	4	Asp[39, 83, 89, 101]	2.3974e+34	1.4759e-175	178.83	1.5549e-175	101 - 39; 101 - 83; 101 - 89; 101 - 90; 101 - 96; 39 - 83; 39 - 89; 39 - 90; 39 - 96; 89 - 83; 90 - 83; 96 - 83; 90 - 89; 96 - 89; 96 - 90
EA 91	10.62	609.4384	N-(3-methoxypropyl)-2-(4-methylphenyl)azepane-1-carboxamide	47.6	Ethyl acetate	4	Asp[39, 83, 90, 101]	2.6592e+35	7.9249e-182	185.1	1.7317e-181	39 - 101; 83 - 101; 101 - 89; 101 - 90; 96 - 101; 39 - 83; 39 - 89; 39 - 90; 39 - 96; 83 - 89; 83 - 90; 83 - 96; 90 - 89; 96 - 89; 96 - 90
EA 92	10.34	693.4876	[(2R)-2-hydroxy-3-[(9Z,12Z)-nonadeca-9,12-dienoyl]oxypropyl] (5Z,8Z,11Z,14Z)-icosa-5,8,11,14-tetraenoate	48.1	Ethyl acetate	4	Asp[39, 83, 96, 101]	3.484e+34	1.5668e-182	185.8	4.2997e-182	39 - 101; 101 - 83; 101 - 89; 101 - 90; 101 - 96; 39 - 83; 39 - 89; 39 - 90; 39 - 96; 89 - 83; 90 - 83; 96 - 83; 90 - 89; 96 - 89; 90 - 96
EA 93	10.46	731.4449	7-(3-methylbutyl)-2-[methyl(pyridin-3-ylmethyl)amino]-5,6,8,9-tetrahydro-1H-pyrimido[4,5-d]azepin-4-one	42.3	Ethyl acetate	4	Asp[39, 83, 96, 101]	5.7384e+35	7.8478e-184	187.11	3.3073e-183	101 - 39; 101 - 83; 101 - 89; 90 - 101; 101 - 96; 39 - 83; 39 - 89; 90 - 39; 39 - 96; 89 - 83; 90 - 83; 96 - 83; 90 - 89; 96 - 89; 90 - 96
EA 94	14.00	1095.7609	Hyperforin	40.1	Ethyl acetate	4	Asp[39, 83, 96, 101]	1.2368e+36	7.8279e-186	189.11	1.1546e-184	39 - 101; 101 - 83; 101 - 89; 101 - 90; 101 - 96; 39 - 83; 39 - 89; 39 - 90; 39 - 96; 89 - 83; 90 - 83; 96 - 83; 90 - 89; 96 - 89; 90 - 96
EA 95	14.58	857.6002	PS(18:0/22:4(7Z,10Z,13Z,16Z))	47.6	Ethyl acetate	4	Asp[39, 83, 96, 101]	7.886e+34	1.1651e-184	187.93	9.1652e-184	39 - 101; 83 - 101; 101 - 89; 101 - 90; 101 - 96; 39 - 83; 39 - 89; 39 - 90; 39 - 96; 83 - 89; 83 - 90; 83 - 96; 90 - 89; 96 - 89; 90 - 96
EA 96	15.08	659.4814	[10,13-dimethyl-17-(6-methylheptan-2-yl)-2,3,4,7,8,9,11,12,14,15,16,17-dodecahydro-1H-cyclopenta[a]phenanthren-3-yl] 5-(3-methyl-5-pentylfuran-2-yl)pentanoate	46.2	Ethyl acetate	4	Asp[39, 83, 96, 101]	4.3864e+35	3.9341e-183	186.41	1.2547e-182	39 - 101; 83 - 101; 101 - 89; 101 - 90; 101 - 96; 39 - 83; 39 - 89; 39 - 90; 39 - 96; 83 - 89; 83 - 90; 83 - 96; 90 - 89; 96 - 89; 90 - 96
EA 97	16.84	1142.6802	Ile Gln Phe Arg	47.7	Ethyl acetate	4	Asp[39, 83, 96, 101]	2.1025e+33	3.2439e-169	172.49	3.2439e-169	83 - 101; 83 - 39; 83 - 89; 83 - 90; 83 - 96
EA 98	17.97	910.2546	1-[(3-methyl-2-oxo-1,3-benzothiazol-6-yl)sulfonyl]-N-(pyridin-2-ylmethyl)piperidine-4-carboxamide	46.5	Ethyl acetate	4	Asp[39, 83, 96, 101]	1.9534e+36	5.044e-188	190.3	1.1904e-185	101 - 39; 83 - 101; 89 - 101; 90 - 101; 101 - 96; 83 - 39; 89 - 39; 90 - 39; 96 - 39; 89 - 83; 83 - 90; 83 - 96; 89 - 90; 89 - 96; 90 - 96
EA 99	18.28	1002.7811	Galabiosylceramide (d18:1/26:0)	46.5	Ethyl acetate	4	Asp[39, 83, 96, 101]	1.14e+31	1.2768e-179	182.89	1.8152e-179	101 - 39; 83 - 101; 101 - 89; 101 - 90; 101 - 96; 83 - 39; 89 - 39; 90 - 39; 96 - 39; 83 - 89; 83 - 90; 83 - 96; 90 - 89; 96 - 89; 90 - 96
EA 100	2.09	417.2742	1-(1,3-dimethylpyrazolo[3,4-c]pyridin-7-yl)-N-[3-(N-ethylanilino)propyl]piperidine-4-carboxamide	46.5	Ethyl acetate	4	Asp[39, 83, 96, 101]	2.6433e+35	8.2147e-182	185.09	1.7624e-181	39 - 101; 83 - 101; 101 - 89; 101 - 90; 96 - 101; 39 - 83; 39 - 89; 39 - 90; 96 - 39; 83 - 89; 83 - 90; 96 - 83; 90 - 89; 96 - 89; 96 - 90
EA 101	2.13	854.3502	N-(4-ethoxyphenyl)-1-(4-ethoxyphenyl)sulfonylpyrrolidine-2-carboxamide	46.5	Ethyl acetate	4	Asp[39, 83, 96, 101]	3.5468e+34	1.4075e-176	179.85	1.5379e-176	101 - 39; 101 - 83; 101 - 89; 101 - 90; 101 - 96; 39 - 83; 39 - 89; 39 - 90; 39 - 96; 83 - 89; 90 - 83; 83 - 96; 90 - 89; 96 - 89; 90 - 96
EA 102	14.07	547.6891	N-(4,5-dihydrobenzo[e][1,3]benzothiazol-2-yl)-4-(4-methylpiperidin-1-yl)sulfonylbenzamide	40.8	Ethyl acetate	4	Asp[39, 89, 90, 96]	7.0304e+34	2.3207e-178	181.63	2.8526e-178	83 - 101; 83 - 39; 83 - 89; 83 - 90; 83 - 96
EA 103	9.64	732.5462	5(S),6(R)-Lipoxin,A4-d5	43.3	Ethyl acetate	4	Asp[39, 89, 90, 96]	1.2081e+36	9.0147e-186	189.05	1.1819e-184	101 - 39; 83 - 101; 101 - 89; 90 - 101; 96 - 101; 83 - 39; 89 - 39; 90 - 39; 96 - 39; 83 - 89; 90 - 83; 96 - 83; 90 - 89; 96 - 89; 90 - 96
EA 104	11.26	760.5766	unidentified	55.7	Ethyl acetate	4	Asp[39, 89, 90, 101]	1.1918e+35	9.7797e-180	183.01	1.4073e-179	39 - 101; 83 - 101; 101 - 89; 101 - 90; 96 - 101; 39 - 83; 39 - 89; 39 - 90; 96 - 39; 83 - 89; 83 - 90; 96 - 83; 90 - 89; 96 - 89; 96 - 90
EA 105	11.92	689.4920	Val Val Lys	49.1	Ethyl acetate	4	Asp[39, 89, 96, 101]	4.8253e+34	2.2198e-177	180.65	2.5744e-177	101 - 39; 83 - 101; 101 - 89; 101 - 90; 101 - 96; 83 - 39; 89 - 39; 90 - 39; 96 - 39; 83 - 89; 83 - 90; 83 - 96; 90 - 89; 96 - 89; 90 - 96
EA 106	12.31	309.2784	11,14-trans-Eicosadienoic acid	49.1	Ethyl acetate	4	Asp[89, 90, 96, 101]	6.455e+34	3.8735e-184	187.41	1.9995e-183	101 - 39; 101 - 83; 89 - 101; 101 - 90; 96 - 101; 39 - 83; 89 - 39; 90 - 39; 96 - 39; 89 - 83; 90 - 83; 96 - 83; 89 - 90; 96 - 89; 96 - 90
EA 107	12.31	802.5868	N-cyclohexyl-2-methyl-3-(morpholine-4-carbonyl)-2,8-diazaspiro[4.5]decane-8-carboxamide	54.3	Ethyl acetate	4	Asp[89, 90, 96, 101]	2.2226e+34	2.3247e-175	178.63	2.4276e-175	101 - 39; 101 - 83; 101 - 89; 101 - 90; 101 - 96; 39 - 83; 89 - 39; 90 - 39; 96 - 39; 89 - 83; 90 - 83; 96 - 83; 89 - 90; 89 - 96; 96 - 90
EA 108	12.32	740.4622	N-cycloheptyl-3-(2-phenylimidazo[1,2-a]pyridin-3-yl)propanamide	48.7	Ethyl acetate	4	Asp[89, 90, 96, 101]	2.4852e+36	1.1893e-187	190.92	3.6546e-186	39 - 101; 83 - 101; 89 - 101; 90 - 101; 96 - 101; 39 - 83; 39 - 89; 39 - 90; 39 - 96; 89 - 83; 90 - 83; 96 - 83; 90 - 89; 96 - 89; 96 - 90
EA 109	6.85	322.3105	Methyl oleoylethanolamide	49.3	Ethyl acetate	4	Asp[39, 89, 90, 96]	4.7554e+35	2.4231e-183	186.62	8.6645e-183	101 - 39; 83 - 101; 89 - 101; 90 - 101; 96 - 101; 83 - 39; 89 - 39; 90 - 39; 96 - 39; 83 - 89; 83 - 90; 83 - 96; 89 - 90; 89 - 96; 90 - 96
EA 110	9.64	732.5462	5(S)_6(R)-Lipoxin_A4-d5	43.4	Ethyl acetate	4	Asp [39, 83, 89, 96]	3.6223e+35	1.2404e-182	185.91	3.5701e-182	39 - 101; 83 - 101; 89 - 101; 90 - 101; 96 - 101; 83 - 39; 89 - 39; 90 - 39; 96 - 39; 89 - 83; 90 - 83; 96 - 83; 90 - 89; 96 - 89; 90 - 96
EA 111	13.88	489.3112	Phylloquinone	48.6	Ethyl acetate	5	Asp[39, 83, 89, 96, 101]	1.4219e+35	3.39e-184	183.47	5.0635e-180	39 - 101; 101 - 83; 101 - 89; 101 - 90; 96 - 101; 39 - 83; 39 - 89; 39 - 90; 96 - 39; 89 - 83; 90 - 83; 96 - 83; 90 - 89; 96 - 89; 96 - 90
EA 112	5.02	357.1578	5-methyl-2-propan-2-yl-N-[[3-(trifluoromethyl)phenyl]methyl]-1,3-oxazole-4-carboxamide	49.1	Ethyl acetate	5	Asp[39, 83, 89, 90, 96]	2.4684e+36	1.2388e-187	190.91	3.6546e-186	101 - 39; 83 - 101; 89 - 101; 101 - 90; 96 - 101; 83 - 39; 89 - 39; 90 - 39; 96 - 39; 89 - 83; 83 - 90; 96 - 83; 89 - 90; 89 - 96; 96 - 90
EA 113	7.00	372.2416	1-[(1-benzylindol-2-yl)methyl]-N-propan-2-ylpiperidine-4-carboxamide	48.5	Ethyl acetate	5	Asp[39, 83, 89, 90, 96]	4.6268e+35	2.8565e-183	186.54	9.9137e-183	39 - 101; 101 - 83; 101 - 89; 101 - 90; 96 - 101; 39 - 83; 39 - 89; 39 - 90; 39 - 96; 89 - 83; 90 - 83; 96 - 83; 90 - 89; 96 - 89; 96 - 90
EA 114	7.82	130.1588	1-Octene	48.5	Ethyl acetate	5	Asp[39, 83, 89, 90, 96]	1.517e+34	2.2991e-180	183.64	3.5824e-180	101 - 39; 83 - 101; 89 - 101; 90 - 101; 101 - 96; 83 - 39; 89 - 39; 90 - 39; 96 - 39; 83 - 89; 83 - 90; 83 - 96; 90 - 89; 89 - 96; 90 - 96
EA 115	4.91	268.2628	D-erythro-Sphingosine_C-17	43.4	Ethyl acetate	5	Asp[39, 89, 90, 96]	8.9202e+34	5.5623e-179	182.25	7.2126e-179	39 - 101; 83 - 101; 89 - 101; 90 - 101; 101 - 96; 39 - 83; 89 - 39; 39 - 90; 39 - 96; 89 - 83; 83 - 90; 83 - 96; 89 - 90; 89 - 96; 90 - 96
EA 116	13.16	650.4650	N-butyl-1-(3,5-dimethylbenzoyl)piperidine-3-carboxamide	46.3	Ethyl acetate	5	Asp[39, 83, 89, 96, 101]	1.9757e+35	4.7116e-181	184.33	8.6869e-181	101 - 39; 83 - 101; 101 - 89; 101 - 90; 101 - 96; 83 - 39; 39 - 89; 39 - 90; 39 - 96; 83 - 89; 83 - 90; 83 - 96; 89 - 90; 89 - 96; 96 - 90
EA 117	15.84	429.0890	methyl 4-[[1-(4-fluorophenyl)sulfonylpyrrolidine-2-carbonyl]amino]benzoate	52.1	Ethyl acetate	5	Asp[39, 83, 89, 96, 101]	5.9765e+35	6.1488e-184	187.21	2.6873e-183	101 - 39; 83 - 101; 89 - 101; 101 - 90; 101 - 96; 83 - 39; 89 - 39; 90 - 39; 96 - 39; 89 - 83; 83 - 90; 83 - 96; 89 - 90; 89 - 96; 90 - 96
EA 118	18.89	788.2322	(3-chloro-4-fluorophenyl)-[3-(5-phenyl-1,3,4-oxadiazol-2-yl)piperidin-1-yl]methanone	57.4	Ethyl acetate	5	Asp[39, 83, 89, 96, 101]	9.06e+31	5.0666e-185	188.3	5.435e-185	101 - 39; 83 - 101; 89 - 101; 90 - 101; 101 - 96; 83 - 39; 89 - 39; 90 - 39; 96 - 39; 89 - 83; 83 - 90; 83 - 96; 89 - 90; 89 - 96; 90 - 96
EA 119	13.28	614.9493	Monoiodotyrosine( MIT)	42.3	Ethyl acetate	6	Asp[39, 83, 89, 90, 96, 101]	1.5161e+35	2.3073e-180	183.64	3.5824e-180	39 - 101; 83 - 101; 101 - 89; 101 - 90; 96 - 101; 39 - 83; 39 - 89; 39 - 90; 96 - 39; 83 - 89; 83 - 90; 96 - 83; 90 - 89; 96 - 89; 96 - 90
EA 120	13.29	505.3764	N-ethyl-3-oxo-2-propan-2-yl-2-azaspiro[3.5]nonane-1-carboxamide	42.3	Ethyl acetate	6	Asp[39, 83, 89, 90, 96, 101]	6.481e+34	3.7812e-184	187.42	1.9995e-183	101 - 39; 83 - 101; 89 - 101; 90 - 101; 101 - 96; 83 - 39; 89 - 39; 90 - 39; 96 - 39; 89 - 83; 90 - 83; 83 - 96; 90 - 89; 89 - 96; 90 - 96
EA 121	13.37	449.2550	5-[[4-(4-methylpiperidine-1-carbonyl)phenyl]methyl]-6a,7,8,9-tetrahydropyrrolo[2,1-c][1,4]benzodiazepine-6,11-dione	47.9	Ethyl acetate	6	Asp[39, 83, 89, 90, 96, 101]	6.1639e+35	5.1095e-184	187.29	2.3189e-183	101 - 39; 83 - 101; 89 - 101; 90 - 101; 101 - 96; 83 - 39; 89 - 39; 90 - 39; 96 - 39; 89 - 83; 90 - 83; 83 - 96; 89 - 90; 89 - 96; 90 - 96
EA 122	13.60	686.2029	N-[2-(2,4-dioxo-1,3-thiazolidin-3-yl)cyclohexyl]-6-oxo-1H-pyridine-3-carboxamide	46.2	Ethyl acetate	6	Asp[39, 83, 89, 90, 96, 101]	9.2486e+34	4.4776e-179	182.35	5.8706e-179	101 - 39; 83 - 101; 89 - 101; 90 - 101; 101 - 96; 83 - 39; 89 - 39; 90 - 39; 96 - 39; 83 - 89; 83 - 90; 83 - 96; 89 - 90; 89 - 96; 90 - 96
EA 123	12.21	371.1012	N-(furan-2-ylmethyl)-5-methyl-6-oxobenzo[b][1,4]benzoxazepine-3-carboxamide	49.1	Ethyl acetate	6	Asp[39, 83, 89, 90, 96, 101]	3.6422e+35	1.2003e-182	185.92	3.5409e-182	39 - 101; 101 - 83; 101 - 89; 90 - 101; 101 - 96; 39 - 83; 39 - 89; 39 - 90; 39 - 96; 89 - 83; 90 - 83; 96 - 83; 90 - 89; 96 - 89; 90 - 96
EA 124	17.52	356.0705	2-[[3-[5-(4-methylphenyl)-1,3,4-oxadiazol-2-yl]phenyl]sulfonylamino]acetic,acid	49.1	Ethyl acetate	6	Asp[39, 83, 89, 90, 96, 101]	8.7828e+35	6.1049e-185	188.21	6.0032e-184	101 - 39; 83 - 101; 101 - 89; 101 - 90; 101 - 96; 83 - 39; 89 - 39; 90 - 39; 96 - 39; 83 - 89; 83 - 90; 83 - 96; 90 - 89; 96 - 89; 90 - 96
EA 125	2.77	523.2881	Tyr Asn Val Lys	49.1	Ethyl acetate	6	Asp[39, 83, 89, 90, 96, 101]	4.2696e+34	4.6255e-177	180.33	5.1491e-177	101 - 39; 83 - 101; 101 - 89; 101 - 90; 96 - 101; 83 - 39; 89 - 39; 90 - 39; 96 - 39; 83 - 89; 83 - 90; 83 - 96; 90 - 89; 96 - 89; 96 - 90
EA 126	3.46	539.3193	Phe Lys Val Glu	42.2	Ethyl acetate	6	Asp[39, 83, 89, 90, 96, 101]	6.4435e+35	3.9154e-184	187.41	1.9995e-183	101 - 39; 83 - 101; 89 - 101; 90 - 101; 101 - 96; 83 - 39; 89 - 39; 90 - 39; 96 - 39; 89 - 83; 90 - 83; 83 - 96; 89 - 90; 89 - 96; 90 - 96
EA 127	6.48	296.2941	Heptadecanoyl Ethanolamide	42.3	Ethyl acetate	6	Asp[39, 83, 89, 90, 96, 101]	1.8048e+35	8.1069e-181	184.09	1.4068e-180	39 - 101; 101 - 83; 101 - 89; 101 - 90; 96 - 101; 39 - 83; 39 - 89; 39 - 90; 96 - 39; 89 - 83; 90 - 83; 96 - 83; 90 - 89; 96 - 89; 96 - 90
EA 128	6.66	214.1584	UNDEC-2-ENE-8,10-DIYNOIC ACID ISOBUTYLAMIDE	39.2	Ethyl acetate	6	Asp[39, 83, 89, 90, 96, 101]	2.2598e+35	2.104e-182	184.68	4.07e-185	39 - 101; 101 - 83; 101 - 89; 90 - 101; 96 - 101; 39 - 83; 39 - 89; 90 - 39; 96 - 39; 89 - 83; 90 - 83; 96 - 83; 90 - 89; 96 - 89; 90 - 96
EA 129	7.03	802.4461	Asn Phe Ile	41.8	Ethyl acetate	6	Asp[39, 83, 89, 90, 96, 101]	6.5576e+34	3.5239e-178	181.45	4.243e-179	101 - 39; 101 - 83; 101 - 89; 101 - 90; 101 - 96; 83 - 39; 89 - 39; 90 - 39; 96 - 39; 89 - 83; 83 - 90; 83 - 96; 89 - 90; 89 - 96; 96 - 90
HE1	17.26	1072.3052	Retinoyl CoA	41.1	Hexane	1	Asp 96	1.4897e+36	2.5635e-186	189.59	4.6142e-185	39 - 101; 83 - 101; 89 - 101; 90 - 101; 96 - 101; 39 - 83; 39 - 89; 39 - 90; 96 - 39; 83 - 89; 83 - 90; 96 - 83; 89 - 90; 96 - 89; 96 - 90
HE2	15.29	593.4441	Annonisin	46.5	Hexane	1	Asp 83	1.5232e+35	2.2436e-180	183.65	4.1208e-180
HE3	5.96	504.3847	Lys Ile Val Lys	46.5	Hexane	1	Asp 83	4.3333e+36	4.2325e-189	192.37	1.9046e-187	39 - 101; 83 - 101; 89 - 101; 90 - 101; 96 - 101; 83 - 39; 39 - 89; 39 - 90; 39 - 96; 83 - 89; 83 - 90; 83 - 96; 89 - 90; 89 - 96; 90 - 96
HE4	1.63	239.2475	N-[(2,2-dimethyloxan-4-yl)methyl]-N',N'-diethylpropane-1,3-diamine	41.2	Hexane	1	Asp 83	3.225e+34	2.4906e-182	185.6	8.302e-183	39 - 101; 83 - 101; 89 - 101; 90 - 101; 96 - 101; 83 - 39; 39 - 89; 39 - 90; 39 - 96; 83 - 89; 83 - 90; 83 - 96; 89 - 90; 89 - 96; 90 - 96
HE5	4.91	743.3966	1-(3-ethyl-1-methyl-2_6-dioxopyrimidin-4-yl)-N-[[1-[(3-fluorophenyl)methyl]piperidin-4-yl]methyl]piperidine-3-carboxamide	40.9	Hexane	1	Asp 83	1.0159e+35	2.5487e-179	182.59	3.7604e-179	39 - 101; 101 - 83; 101 - 89; 101 - 90; 96 - 101; 39 - 83; 39 - 89; 39 - 90; 39 - 96; 89 - 83; 90 - 83; 96 - 83; 89 - 90; 96 - 89; 96 - 90
HE6	7.32	325.2983	Oleoyl Ethanolamide	40.8	Hexane	1	Asp 83	2.7193e+35	6.931e-183	185.16	1.9493e-181	101 - 39; 101 - 83; 89 - 101; 90 - 101; 101 - 96; 83 - 39; 89 - 39; 90 - 39; 96 - 39; 89 - 83; 90 - 83; 83 - 96; 89 - 90; 89 - 96; 90 - 96
HE7	13.30	636.4597	PE(14:0/14:0)	41.5	Hexane	2	Asp [101, 83]	5.2662e+34	1.3138e-177	180.88	1.5558e-177	39 - 101; 83 - 101; 101 - 89; 101 - 90; 101 - 96; 83 - 39; 39 - 89; 39 - 90; 39 - 96; 83 - 89; 83 - 90; 83 - 96; 89 - 90; 89 - 96; 90 - 96
HE8	2.12	239.2476	N-[(2,2-dimethyloxan-4-yl)methyl]-N',N'-diethylpropane-1,3-diamine	44.7	Hexane	1	Asp[83]	7.0304e+34	2.3207e-178	181.63	2.8526e-178	83 - 101; 83 - 39; 83 - 89; 83 - 90; 83 - 96
HE9	12.90	768.5385	Ala His Ala	44.7	Hexane	1	Asp 39	5.1209e+35	1.5538e-183	186.81	6.9921e-183	39 - 101; 83 - 101; 89 - 101; 90 - 101; 96 - 101; 39 - 83; 39 - 89; 39 - 90; 39 - 96; 83 - 89; 83 - 90; 83 - 96; 89 - 90; 89 - 96; 90 - 96
HE10	17.96	832.2400	6-chloro-N-(2,3-dihydro-1,4-benzodioxin-6-yl)-2-(4-methoxyphenyl)imidazo[1,2-a]pyridin-3-amine	45.1	Hexane	1	Asp89	1.135e+36	1.3106e-191	194.88	1.1795e-189	39 - 101; 101 - 83; 101 - 89; 101 - 90; 101 - 96; 39 - 83; 39 - 89; 39 - 90; 39 - 96; 83 - 89; 83 - 90; 83 - 96; 89 - 90; 89 - 96; 90 - 96
HE11	18.28	960.6645	Ile Ala Leu Arg	45.1	Hexane	2	Asp [83,89]	4.3333e+36	4.2325e-189	192.37	1.9046e-187	39 - 101; 83 - 101; 89 - 101; 90 - 101; 96 - 101; 83 - 39; 39 - 89; 39 - 90; 39 - 96; 83 - 89; 83 - 90; 83 - 96; 89 - 90; 89 - 96; 90 - 96
HE12	12.07	328.3206	14(Z)-Eicosenoic Acid	44.7	Hexane	5	Asp [39, 83,89, 90, 96]	3.9509e+36	7.3675e-189	192.13	2.2103e-187	39 - 101; 83 - 101; 89 - 101; 90 - 101; 96 - 101; 39 - 83; 89 - 39; 90 - 39; 39 - 96; 89 - 83; 90 - 83; 83 - 96; 90 - 89; 89 - 96; 90 - 96
HE13	18.42	970.2263	2-[(4-bromophenyl)-(4-pyrimidin-2-ylpiperazin-1-yl)methyl]-5-phenyl-1,3,4-oxadiazole	44.7	Hexane	3	Asp [83, 90, 96]	1.5593e+36	1.9491e-186	189.71	4.3856e-185	101 - 39; 83 - 101; 89 - 101; 90 - 101; 96 - 101; 83 - 39; 89 - 39; 90 - 39; 96 - 39; 89 - 83; 90 - 83; 96 - 83; 89 - 90; 89 - 96; 96 - 90
HE14	18.18	564.1975	MODAFINIL	45.7	Hexane	2	Asp[39, 96]	1.4897e+36	2.5635e-186	189.59	4.6142e-185	39 - 101; 83 - 101; 89 - 101; 90 - 101; 96 - 101; 39 - 83; 39 - 89; 39 - 90; 96 - 39; 83 - 89; 83 - 90; 96 - 83; 89 - 90; 96 - 89; 96 - 90
HE15	14.29	222.0566	1-(1-Propenylthio)propyl,propyl,disulfide	45.7	Hexane	2	Asp[39, 96]	1.2313e+36	8.0411e-186	189.09	1.2062e-184	39 - 101; 83 - 101; 89 - 101; 90 - 101; 96 - 101; 39 - 83; 89 - 39; 90 - 39; 39 - 96; 89 - 83; 90 - 83; 83 - 96; 90 - 89; 89 - 96; 90 - 96
HE16	13.85	858.6469	Erythrosin B	44.2	Hexane	2	Asp[8, 89]	5.6245e+34	8.8511e-178	181.05	1.0621e-177	39 - 101; 83 - 101; 89 - 101; 90 - 101; 96 - 101; 83 - 39; 89 - 39; 39 - 90; 39 - 96; 83 - 89; 83 - 90; 83 - 96; 89 - 90; 89 - 96; 90 - 96
HE17	12.47	920.6850	PC(o-22:0/22:3(10Z,13Z,16Z))	44.2	Ethyl acetate	2	Asp[89, 90]	3.3633e+35	1.9359e-182	185.71	5.1917e-182	101 - 39; 101 - 83; 101 - 89; 101 - 90; 101 - 96; 39 - 83; 39 - 89; 39 - 90; 39 - 96; 89 - 83; 90 - 83; 96 - 83; 90 - 89; 96 - 89; 90 - 96
HE18	17.48	345.2094	N-cyclopropyl-5-[(4-fluorophenyl)methyl]-1-methyl-6,7-dihydro-4H-pyrrolo[3,2-c]pyridine-2-carboxamide	44.2	Hexane	2	Asp[89,83]	1.1818e+36	1.0285e-185	188.99	1.3223e-184	101 - 39; 83 - 101; 89 - 101; 90 - 101; 96 - 101; 83 - 39; 89 - 39; 90 - 39; 96 - 39; 89 - 83; 90 - 83; 96 - 83; 89 - 90; 89 - 96; 96 - 90
HE19	6.49	788.4321	CDP-DG(18:0/22:6(4Z,7Z,10Z,13Z,16Z,19Z))	44	Hexane	3	Asp[89,83]	1.4262e+35	3.3301e-180	183.48	5.8766e-180	39 - 101; 83 - 101; 89 - 101; 90 - 101; 96 - 101; 83 - 39; 89 - 39; 39 - 90; 39 - 96; 83 - 89; 83 - 90; 83 - 96; 89 - 90; 89 - 96; 90 - 96
HE20	2.12	687.2981	1-(cyclohexylmethyl)-4-(5-methyl-1H-1,2,4-triazol-3-yl)piperidine	40.8	Hexane	2	Asp[89,83]	1.1076e+36	1.5179e-185	188.82	1.7076e-184	101 - 39; 101 - 83; 89 - 101; 90 - 101; 96 - 101; 39 - 83; 89 - 39; 90 - 39; 96 - 39; 89 - 83; 90 - 83; 96 - 83; 90 - 89; 96 - 89; 90 - 96
HE21	12.07	328.3206	N-cbz O-sulfonated	41.5	Hexane	2	Asp[83, 101]	9.9738e+35	2.8467e-185	188.55	2.8467e-184	39 - 101; 101 - 83; 101 - 89; 101 - 90; 101 - 96; 39 - 83; 39 - 89; 39 - 90; 39 - 96; 83 - 89; 83 - 90; 83 - 96; 89 - 90; 89 - 96; 90 - 96
HE22	18.29	961.1654	2-[[3-(2-bromophenyl)-1,2,4-oxadiazol-5-yl]methyl]-6-(4-butoxyphenyl)pyridazin-3-one	41.5	Hexane	4	Asp[39, 83, 96, 90]	8.8658e+35	5.7701e-185	188.24	5.1931e-184	101 - 39; 101 - 83; 89 - 101; 101 - 90; 101 - 96; 39 - 83; 89 - 39; 90 - 39; 39 - 96; 89 - 83; 90 - 83; 83 - 96; 89 - 90; 89 - 96; 90 - 96
HE23	12.76	711.5047	1,2-Dioctanoyl-sn-glycerol	41.4	Hexane	2	Asp[39, 101]	8.3368e+35	8.3466e-185	188.08	6.829e-185	39 - 101; 101 - 83; 101 - 89; 101 - 90; 101 - 96; 39 - 83; 39 - 89; 39 - 90; 39 - 96; 83 - 89; 83 - 90; 83 - 96; 89 - 90; 89 - 96; 90 - 96
HE24	13.22	636.9627	1-[2-(diethylamino)ethyl]-N-[(4-methylphenyl)methyl]benzimidazol-2-amine	41.5	Hexane	2	Asp[39, 101]	7.9099e+35	1.1441e-184	187.94	8.0645e-184	101 - 39; 101 - 83; 89 - 101; 101 - 90; 96 - 101; 39 - 83; 89 - 39; 39 - 90; 96 - 39; 89 - 83; 83 - 90; 96 - 83; 89 - 90; 96 - 89; 96 - 90
HE25	7.00	512.3700	N-cyclohexyl-2-(dimethylamino)pyridine-3-carboxamide	40.1	Hexane	2	Asp[39, 101]	7.8155e+35	1.2296e-184	187.91	8.0645e-184	39 - 101; 83 - 101; 89 - 101; 90 - 101; 96 - 101; 39 - 83; 89 - 39; 90 - 39; 39 - 96; 89 - 83; 90 - 83; 83 - 96; 89 - 90; 89 - 96; 90 - 96
HE26	7.98	854.5824	N-[2-(cyclohexen-1-yl)ethyl]-1-[6-(3,4-dimethylphenyl)pyridazin-3-yl]piperidine-3-carboxamide	41.5	Hexane	2	Asp[39, 101]	7.7894e+35	1.2545e-184	187.9	8.0645e-184	39 - 101; 83 - 101; 89 - 101; 90 - 101; 96 - 101; 39 - 83; 89 - 39; 90 - 39; 96 - 39; 89 - 83; 90 - 83; 96 - 83; 90 - 89; 96 - 89; 96 - 90
HE27	13.08	702.4983	(4aR,8aR)-1-methyl-2-oxo-N-[(4-propan-2-ylphenyl)methyl]-4,5,6,7,8,8a-hexahydro-3H-quinoline-4a-carboxamide	40.1	Hexane	2	Asp[39, 101]	6.3286e+35	4.3618e-184	187.36	2.6171e-183	101 - 39; 101 - 83; 89 - 101; 90 - 101; 101 - 96; 39 - 83; 89 - 39; 90 - 39; 39 - 96; 89 - 83; 90 - 83; 83 - 96; 89 - 90; 89 - 96; 90 - 96
HE28	18.81	305.1380	3-(3,4-dimethylphenyl)-5-[(2-ethylimidazol-1-yl)methyl]-1,2,4-oxadiazole	41.7	Hexane	2	Asp[39, 101]	6.0758e+35	5.5704e-184	187.25	3.1333e-183	39 - 101; 101 - 83; 101 - 89; 101 - 90; 101 - 96; 39 - 83; 39 - 89; 39 - 90; 39 - 96; 83 - 89; 83 - 90; 96 - 83; 89 - 90; 96 - 89; 96 - 90
HE29	15.08	681.9954	10,13-dimethyl-17-(6-methylheptan-2-yl)-2,3,4,7,8,9,11,12,14,15,16,17-dodecahydro-1H-cyclopenta[a]phenanthren-3-yl] 3-(3,4-dimethyl-5-pentylfuran-2-yl)propanoate	41.9	Hexane	3	Asp[89, 90]	7.8155e+35	1.2296e-184	187.91	8.0645e-184	39 - 101; 83 - 101; 89 - 101; 90 - 101; 96 - 101; 39 - 83; 89 - 39; 90 - 39; 39 - 96; 89 - 83; 90 - 83; 83 - 96; 89 - 90; 89 - 96; 90 - 96
HE30	16.89	698.4974	[(2R)-1-[[(2S)-2,3-dihydroxypropoxy]-hydroxyphosphoryl]oxy-3-(10-methyldodecanoyloxy)propan-2-yl] 14-methylpentadecanoate	41.5	Hexane	2	Asp[89, 101]	5.9003e+35	6.6415e-184	187.18	3.5161e-183	101 - 39; 83 - 101; 89 - 101; 90 - 101; 96 - 101; 83 - 39; 89 - 39; 90 - 39; 96 - 39; 89 - 83; 90 - 83; 96 - 83; 89 - 90; 89 - 96; 96 - 90
HE31	18.65	676.5497	[(2S,3R)-3-hydroxy-2-(tetradecanoylamino)octadecyl] 2-(trimethylazaniumyl)ethyl phosphate	40.1	Hexane	2	Asp[89, 101]	5.7461e+35	7.785e-185	187.11	3.8925e-183	39 - 101; 83 - 101; 101 - 89; 101 - 90; 101 - 96; 83 - 39; 39 - 89; 39 - 90; 39 - 96; 83 - 89; 83 - 90; 83 - 96; 89 - 90; 96 - 89; 96 - 90
HE32	14.91	747.5334	3-[(4-fluorophenyl)methyl]-9-[[methyl(propyl)amino]methyl]-3-azaspiro[5.5]undecan-9-ol	41.5	Hexane	3	Asp[83, 89, 101]	5.5326e+35	9.7702e-184	187.01	4.628e-184	39 - 101; 83 - 101; 89 - 101; 90 - 101; 96 - 101; 83 - 39; 39 - 89; 90 - 39; 96 - 39; 83 - 89; 83 - 90; 96 - 83; 90 - 89; 96 - 89; 96 - 90
HE33	18.33	936.2792	Quercetin 3-(6-[4-glucosyl-p-coumaryl]glucosyl)(1->2)-rhamnoside	40.1	Hexane	4	Asp[89, 83, 96, 101]	5.1209e+35	1.5538e-183	186.81	6.9921e-183	39 - 101; 83 - 101; 89 - 101; 90 - 101; 96 - 101; 39 - 83; 39 - 89; 39 - 90; 39 - 96; 83 - 89; 83 - 90; 83 - 96; 89 - 90; 89 - 96; 90 - 96
HE34	14.82	769.5469	1-tetradecanoyl-2-(5Z,8Z,11Z,14Z,17Z-eicosapentaenoyl)-sn-glycero-3-phosphocholine	41.5	Hexane	3	Asp[39, 96, 101]	4.8829e+35	2.0675e-183	186.68	8.7286e-183	39 - 101; 83 - 101; 89 - 101; 90 - 101; 96 - 101; 83 - 39; 89 - 39; 39 - 90; 39 - 96; 83 - 89; 83 - 90; 83 - 96; 89 - 90; 89 - 96; 90 - 96
HE35	15.88	355.0696	7-[2-(3-chloro-4-methoxyphenyl)acetyl]-1,5,6,8-tetrahydropyrido[3,4-d]pyrimidin-4-one	40.1	Hexane	3	Asp[39, 96, 101]	4.8573e+35	2.1337e-183	186.67	8.7286e-183	101 - 39; 101 - 83; 101 - 89; 90 - 101; 101 - 96; 83 - 39; 89 - 39; 90 - 39; 96 - 39; 83 - 89; 90 - 83; 83 - 96; 90 - 89; 96 - 89; 90 - 96
HE36	13.19	684.2029	5-(1,3-benzodioxol-5-yl)-3-(6-imidazol-1-ylpyridin-3-yl)-1,2,4-oxadiazole	41.6	Hexane	3	Asp[39, 96, 101]	3.8852e+35	8.1479e-183	186.09	3.1883e-182	101 - 39; 101 - 83; 89 - 101; 90 - 101; 96 - 101; 39 - 83; 89 - 39; 90 - 39; 96 - 39; 89 - 83; 90 - 83; 96 - 83; 90 - 89; 96 - 89; 96 - 90
HE37	7.00	512.3700	N-cyclohexyl-2-(dimethylamino)pyridine-3-carboxamide	40.1	Hexane	3	Asp[39, 96, 101]	3.5579e+35	1.3813e-182	185.86	5.1799e-182	101 - 39; 101 - 83; 101 - 89; 101 - 90; 96 - 101; 39 - 83; 39 - 89; 90 - 39; 96 - 39; 83 - 89; 90 - 83; 96 - 83; 90 - 89; 96 - 89; 96 - 90
HE38	14.07	1095.7596	Hyperforin	40.1	Hexane	3	Asp[89, 90, 96]	3.4569e+35	1.6421e-182	185.78	5.9116e-182	39 - 101; 83 - 101; 89 - 101; 101 - 90; 96 - 101; 39 - 83; 39 - 89; 39 - 90; 39 - 96; 83 - 89; 83 - 90; 96 - 83; 89 - 90; 96 - 89; 96 - 90
HE39	18.25	1054.2917	3,4,5-trihydroxy-6-{2-hydroxy-4-[(1E)-3-oxo-3-[(3,4,5,6-tetrahydroxyoxan-2-yl)methoxy]prop-1-en-1-yl]phenoxy}oxane-2-carboxylic acid	40.1	Hexane	3	Asp[89, 90, 96]	3.4184e+35	1.7563e-182	185.76	6.0794e-182	101 - 39; 101 - 83; 101 - 89; 90 - 101; 101 - 96; 39 - 83; 89 - 39; 90 - 39; 96 - 39; 89 - 83; 90 - 83; 96 - 83; 90 - 89; 89 - 96; 90 - 96
HE40	12.96	645.4659	[10,13-dimethyl-17-(6-methylheptan-2-yl)-2,3,4,7,8,9,11,12,14,15,16,17-dodecahydro-1H-cyclopenta[a]phenanthren-3-yl] 3-(3,4-dimethyl-5-pentylfuran-2-yl)propanoate	41.5	Hexane	3	Asp[89, 90, 96]	3.225e+34	2.4906e-182	185.6	8.302e-183	39 - 101; 83 - 101; 89 - 101; 90 - 101; 96 - 101; 83 - 39; 39 - 89; 39 - 90; 39 - 96; 83 - 89; 83 - 90; 83 - 96; 89 - 90; 89 - 96; 90 - 96
HE41	16.90	653.4539	3-(dimethylamino)-N-[4-[di(propan-2-yl)amino]but-2-ynyl]benzamide	41.4	Hexane	3	Asp[90, 96, 101]	3.0849e+35	3.2511e-182	185.49	1.045e-182	39 - 101; 83 - 101; 89 - 101; 90 - 101; 96 - 101; 83 - 39; 39 - 89; 39 - 90; 96 - 39; 83 - 89; 83 - 90; 83 - 96; 89 - 90; 96 - 89; 96 - 90
HE42	18.08	497.3840	Lupanine	41.5	Hexane	3	Asp[90, 96, 101]	3.0254e+35	3.6543e-182	185.44	1.1341e-181	101 - 39; 101 - 83; 101 - 89; 101 - 90; 96 - 101; 83 - 39; 89 - 39; 39 - 90; 96 - 39; 83 - 89; 83 - 90; 96 - 83; 89 - 90; 96 - 89; 96 - 90
HE43	14.55	1174.6692	Tyr Gln Ile Arg	40.1	Hexane	3	Asp[90, 96, 101]	2.8462e+35	5.2707e-182	185.28	1.5777e-181	101 - 39; 101 - 83; 101 - 89; 90 - 101; 101 - 96; 39 - 83; 39 - 89; 90 - 39; 39 - 96; 83 - 89; 90 - 83; 83 - 96; 90 - 89; 89 - 96; 90 - 96
HE44	13.02	623.9561	2-(N-Ethyl-perfluorooctane,sulfanamido),acetic,acid	40.1	Hexane	5	Asp[39, 89, 101, 83, 96]	2.8318e+35	5.4343e-182	185.26	1.5777e-181	39 - 101; 83 - 101; 89 - 101; 90 - 101; 96 - 101; 83 - 39; 39 - 89; 39 - 90; 96 - 39; 83 - 89; 83 - 90; 96 - 83; 89 - 90; 96 - 89; 96 - 90
HE45	13.40	964.7135	[(2R)-3-[(Z)-docos-13-enoyl]oxy-2-[(Z)-tetracos-15-enoyl]oxypropyl] 2-(trimethylazaniumyl)ethyl phosphate	40.1	Hexane	3	Asp[39, 90, 101]	2.7193e+35	6.931e-183	185.16	1.9493e-181	101 - 39; 101 - 83; 89 - 101; 90 - 101; 101 - 96; 83 - 39; 89 - 39; 90 - 39; 96 - 39; 89 - 83; 90 - 83; 83 - 96; 89 - 90; 89 - 96; 90 - 96
HE46	3.60	425.1357	N-(1,3-benzodioxol-5-yl)-2-[4-(dimethylamino)phenyl]-7-methylimidazo[1,2-a]pyridin-3-amine	41.4	Hexane	3	Asp[89, 90, 101]	2.6715e+35	7.7079e-182	185.11	2.074e-182	101 - 39; 101 - 83; 101 - 89; 90 - 101; 101 - 96; 39 - 83; 89 - 39; 90 - 39; 39 - 96; 89 - 83; 90 - 83; 83 - 96; 90 - 89; 89 - 96; 90 - 96
HE47	17.90	566.5509	N-Stearoylsphingosine	41.5	Hexane	3	Asp[89, 90, 101]	2.6642e+35	7.8353e-182	185.11	2.074e-182	101 - 39; 101 - 83; 101 - 89; 101 - 90; 96 - 101; 39 - 83; 89 - 39; 90 - 39; 96 - 39; 89 - 83; 90 - 83; 96 - 83; 90 - 89; 96 - 89; 96 - 90
HE48	4.68	414.2044	1-([1]benzofuro[3,2-d]pyrimidin-4-yl)-N-(4-propan-2-ylphenyl)piperidine-3-carboxamide	40.1	Hexane	3	Asp[89, 90, 101]	2.643e+34	8.2212e-182	185.09	2.114e-182	101 - 39; 83 - 101; 101 - 89; 101 - 90; 101 - 96; 83 - 39; 89 - 39; 90 - 39; 96 - 39; 83 - 89; 83 - 90; 83 - 96; 89 - 90; 89 - 96; 96 - 90
HE49	12.64	833.5589	Agaric,acid	41.7	Hexane	3	Asp[89, 90, 101]	2.5581e+35	9.9988e-182	185	2.4778e-181	39 - 101; 83 - 101; 89 - 101; 90 - 101; 96 - 101; 83 - 39; 39 - 89; 39 - 90; 96 - 39; 83 - 89; 83 - 90; 96 - 83; 90 - 89; 96 - 89; 96 - 90
HE50	13.95	411.2661	[2-[[1-(1,4-dioxaspiro[4.5]decan-8-yl)piperidin-3-yl]methoxy]phenyl]-pyrrolidin-1-ylmethanone	41.9	Hexane	3	Asp[89, 90, 101]	2.5502e+35	1.0187e-181	184.99	2.4778e-181	101 - 39; 101 - 83; 101 - 89; 101 - 90; 96 - 101; 39 - 83; 89 - 39; 90 - 39; 96 - 39; 89 - 83; 90 - 83; 96 - 83; 89 - 90; 96 - 89; 96 - 90
HE51	12.76	745.5063	Val,Val,Arg	41.5	Hexane	3	Asp[89, 90, 101]	2.2721e+35	2.0366e-181	184.69	4.8235e-181	101 - 39; 83 - 101; 101 - 89; 101 - 90; 101 - 96; 83 - 39; 39 - 89; 39 - 90; 39 - 96; 83 - 89; 83 - 90; 83 - 96; 89 - 90; 89 - 96; 90 - 96
HE52	16.05	418.3085	11'-Carboxy-alpha-chromanol	40.1	Hexane	3	Asp[89, 90, 101]	2.2465e+35	2.1803e-181	184.66	5.0314e-181	39 - 101; 83 - 101; 101 - 89; 101 - 90; 101 - 96; 39 - 83; 39 - 89; 39 - 90; 39 - 96; 83 - 89; 83 - 90; 83 - 96; 89 - 90; 89 - 96; 96 - 90
HE53	1.99	337.2376	(4-cyclohexylpiperazin-1-yl)-(1-propylpyrrolo[2,3-b]pyridin-3-yl)methanone	40.1	Hexane	3	Asp[89, 90, 101]	2.2104e+35	2.4025e-181	184.62	5.4056e-181	39 - 101; 83 - 101; 101 - 89; 101 - 90; 96 - 101; 39 - 83; 39 - 89; 39 - 90; 39 - 96; 83 - 89; 83 - 90; 96 - 83; 89 - 90; 96 - 89; 96 - 90
HE54	15.87	702.2123	2-chloro-N-[4,6-dimethyl-3-(5-methyl-1,2,4-oxadiazol-3-yl)pyridin-2-yl]benzamide	41.7	Hexane	5	Asp[39, 89, 90, 96 101]	2.1042e+35	3.2282e-181	184.49	7.0862e-181	39 - 101; 101 - 83; 101 - 89; 90 - 101; 96 - 101; 39 - 83; 39 - 89; 39 - 90; 39 - 96; 83 - 89; 90 - 83; 96 - 83; 90 - 89; 96 - 89; 96 - 90
HE55	14.82	770.0454	(3S,4S)-1-(5-chlorothiophen-2-yl)sulfonyl-4-(3-methyl-1,2,4-oxadiazol-5-yl)pyrrolidine-3-carboxamide	44.8	Hexane	5	Asp[83, 89, 90, 96, 101]	2.0797e+35	3.4634e-181	184.46	7.4216e-181	101 - 39; 101 - 83; 89 - 101; 90 - 101; 101 - 96; 39 - 83; 89 - 39; 90 - 39; 96 - 39; 89 - 83; 90 - 83; 96 - 83; 90 - 89; 89 - 96; 90 - 96
HE56	16.58	371.1008	[4-[5-(4-methyl-1,3-thiazol-2-yl)pyridin-2-yl]piperazin-1-yl]-thiophen-3-ylmethanone	46.2	Hexane	3	Asp[89, 90, 101]	2.038e+34	3.9103e-181	184.41	8.1843e-181	39 - 101; 101 - 83; 101 - 89; 101 - 90; 101 - 96; 39 - 83; 39 - 89; 39 - 90; 39 - 96; 83 - 89; 83 - 90; 83 - 96; 89 - 90; 89 - 96; 90 - 96
HE57	8.08	727.4599	1-[8-methyl-4-(3-methyl-1,2,4-oxadiazol-5-yl)-2,8-diazaspiro[4.5]decan-2-yl]-2-morpholin-4-ylethanone	45.2	Hexane	3	Asp[89, 90, 101]	2.0238e+35	4.0779e-181	184.39	8.3412e-181	101 - 39; 101 - 83; 89 - 101; 90 - 101; 101 - 96; 39 - 83; 89 - 39; 90 - 39; 39 - 96; 89 - 83; 90 - 83; 83 - 96; 89 - 90; 89 - 96; 90 - 96
HE58	4.47	732.4048	9-[(3-fluoropyridin-4-yl)methyl]-4-pyridin-2-yl-1-oxa-9-azaspiro[5.5]undecan-4-ol	51.1	Hexane	3	Asp[89, 90, 101]	1.9536e+35	5.0402e-181	184.3	1.008e-181	101 - 39; 83 - 101; 89 - 101; 101 - 90; 101 - 96; 83 - 39; 89 - 39; 39 - 90; 96 - 39; 89 - 83; 83 - 90; 83 - 96; 89 - 90; 89 - 96; 96 - 90
HE59	17.06	804.2633	4-ethoxy-N-(4-imidazo[1,2-a]pyridin-2-ylphenyl)benzenesulfonamide	41.8	Hexane	4	Asp[39, 89, 90, 96]	1.9444e+35	5.1852e-181	184.29	1.0145e-180	39 - 101; 83 - 101; 89 - 101; 90 - 101; 96 - 101; 83 - 39; 89 - 39; 39 - 90; 96 - 39; 83 - 89; 83 - 90; 96 - 83; 89 - 90; 96 - 89; 96 - 90
HE60	15.84	429.0890	methyl 4-[[1-(4-fluorophenyl)sulfonylpyrrolidine-2-carbonyl]amino]benzoate	41.8	Hexane	6	Asp[39, 93,89, 90, 96, 101]	4.4093e+35	3.8133e-183	186.42	1.2547e-182	39 - 101; 83 - 101; 89 - 101; 101 - 90; 101 - 96; 39 - 83; 89 - 39; 39 - 90; 39 - 96; 89 - 83; 83 - 90; 83 - 96; 89 - 90; 89 - 96; 90 - 96
HE61	17.17	983.2752	ethyl_2-cyclohexyl-3-(3-morpholin-4-ylpropylamino)-3-oxopropanoate	41.8	Hexane	4	Asp[39, 90, 96, 101]	2.1042e+35	3.2282e-181	184.49	7.0862e-181	39 - 101; 101 - 83; 101 - 89; 90 - 101; 96 - 101; 39 - 83; 39 - 89; 39 - 90; 39 - 96; 83 - 89; 90 - 83; 96 - 83; 90 - 89; 96 - 89; 96 - 90
HE62	17.07	698.5040	ethyl,2-cyclohexyl-3-(3-morpholin-4-ylpropylamino)-3-oxopropanoate	45	Hexane	4	Asp[39, 90, 96, 101]	1.8967e+35	6.0179e-181	184.22	1.1524e-180	101 - 39; 83 - 101; 89 - 101; 90 - 101; 96 - 101; 83 - 39; 89 - 39; 90 - 39; 96 - 39; 83 - 89; 83 - 90; 96 - 83; 90 - 89; 96 - 89; 96 - 90
HE63	17.75	982.2760	Silybin	48.2	Hexane	4	Asp[89, 90, 96, 101]	1.8783e+35	6.3806e-181	184.2	1.1964e-180	39 - 101; 83 - 101; 89 - 101; 90 - 101; 96 - 101; 39 - 83; 89 - 39; 39 - 90; 96 - 39; 89 - 83; 90 - 83; 96 - 83; 89 - 90; 96 - 89; 96 - 90
HE64	16.97	340.3568	Docosanamide	49.1	Hexane	4	Asp[89, 90, 96, 101]	1.5232e+35	2.2436e-180	183.65	4.1208e-180	39 - 101; 83 - 101; 89 - 101; 90 - 101; 96 - 101; 83 - 39; 39 - 89; 39 - 90; 39 - 96; 83 - 89; 83 - 90; 83 - 96; 89 - 90; 89 - 96; 90 - 96
HE65	15.77	1162.6236	[(3S,8S,9S,10R,13R,14S,17R)-10,13-dimethyl-17-[(2R)-6-methylheptan-2-yl]-2,3,4,7,8,9,11,12,14,15,16,17-dodecahydro-1H-cyclopenta[a]phenanthren-3-yl] (Z)-hexadec-9-enoate	47.9	Hexane	4	Asp[89, 90, 96, 101]	1.4517e+35	2.9937e-180	183.52	5.3886e-180	39 - 101; 101 - 83; 101 - 89; 101 - 90; 101 - 96; 39 - 83; 39 - 89; 39 - 90; 39 - 96; 83 - 89; 83 - 90; 83 - 96; 89 - 90; 89 - 96; 90 - 96
HE66	17.91	726.5300	[(2R)-1-[[(2S)-2,3-dihydroxypropoxy]-hydroxyphosphoryl]oxy-3-(10-methyldodecanoyloxy)propan-2-yl] 16-methylheptadecanoate	54.7	Hexane	4	Asp[89, 90, 96, 101]	1.4262e+35	3.3301e-180	183.48	5.8766e-180	39 - 101; 83 - 101; 89 - 101; 90 - 101; 96 - 101; 83 - 39; 89 - 39; 39 - 90; 39 - 96; 83 - 89; 83 - 90; 83 - 96; 89 - 90; 89 - 96; 90 - 96
HE67	6.30	806.4672	N-[(2-fluorophenyl)methyl]-1-[2-(1-methylpyrrolo[2,3-b]pyridin-3-yl)ethyl]piperidine-4-carboxamide	47.8	Hexane	4	Asp[89, 90, 96, 101]	1.4198e+35	3.421e-181	183.47	5.921e-181	39 - 101; 83 - 101; 89 - 101; 90 - 101; 96 - 101; 83 - 39; 39 - 89; 39 - 90; 39 - 96; 83 - 89; 83 - 90; 83 - 96; 90 - 89; 96 - 89; 90 - 96
HE68	17.59	577.5365	[(3S,10R,13R)-10,13-dimethyl-17-[(2R)-6-methylheptan-2-yl]-2,3,4,7,8,9,11,12,14,15,16,17-dodecahydro-1H-cyclopenta[a]phenanthren-3-yl] (Z)-tetradec-9-enoate	47.8	Hexane	4	Asp[89, 90, 96, 101]	1.3503e+35	4.6224e-180	183.34	7.8494e-180	101 - 39; 101 - 83; 89 - 101; 101 - 90; 101 - 96; 83 - 39; 89 - 39; 39 - 90; 39 - 96; 89 - 83; 83 - 90; 83 - 96; 89 - 90; 89 - 96; 90 - 96
HE69	8.94	744.5343	Hexadecyltrimethylammonium,bromide	46.8	Hexane	4	Asp[89, 90, 96, 101]	1.3209e+35	5.2753e-180	183.28	8.7922e-180	39 - 101; 101 - 83; 101 - 89; 101 - 90; 101 - 96; 39 - 83; 39 - 89; 39 - 90; 39 - 96; 89 - 83; 90 - 83; 96 - 83; 89 - 90; 89 - 96; 96 - 90
HE70	16.95	444.1131	N-(1,3-benzodioxol-5-yl)-2-(3-benzoyl-6-fluoro-4-oxoquinolin-1-yl)acetamide	47.5	Hexane	5	Asp[83, 89, 90, 96, 101]	1.31e+31	5.5448e-180	183.26	9.0733e-180	39 - 101; 83 - 101; 89 - 101; 90 - 101; 96 - 101; 83 - 39; 89 - 39; 39 - 90; 39 - 96; 83 - 89; 83 - 90; 83 - 96; 89 - 90; 89 - 96; 90 - 96
HE71	1.13	209.2006	N-(1-Ethylpropyl)-3,4-xylidine	42.4	Hexane	5	Asp[83, 89, 90, 96, 101]	1.283e+34	6.2838e-180	183.2	1.002e-180	101 - 39; 101 - 83; 101 - 89; 90 - 101; 96 - 101; 39 - 83; 39 - 89; 90 - 39; 96 - 39; 83 - 89; 90 - 83; 96 - 83; 90 - 89; 96 - 89; 90 - 96
HE72	6.57	306.2787	Linoleoyl,Ethanolamide	46.8	Hexane	4	Asp[89, 90, 96, 101]	1.2808e+35	6.3461e-180	183.2	1.002e-180	101 - 39; 101 - 83; 101 - 89; 101 - 90; 96 - 101; 83 - 39; 89 - 39; 90 - 39; 96 - 39; 89 - 83; 83 - 90; 96 - 83; 89 - 90; 96 - 89; 96 - 90
HE73	18.02	860.2712	2-(4-chlorophenoxy)-N-[2-(4-methoxyphenyl)-7-methylimidazo[1,2-a]pyridin-3-yl]acetamide	46.8	Hexane	5	Asp[83, 89, 90, 96, 101]	1.2495e+35	7.3637e-180	183.13	1.1426e-179	39 - 101; 83 - 101; 89 - 101; 90 - 101; 96 - 101; 39 - 83; 39 - 89; 39 - 90; 96 - 39; 83 - 89; 83 - 90; 96 - 83; 89 - 90; 96 - 89; 96 - 90
HE74	17.77	429.0896	5-(cyclopropanecarbonyl)-N-(2-methoxy-5-methylphenyl)-6,7-dihydro-4H-thieno[3,2-c]pyridine-2-sulfonamide	46.8	Hexane	5	Asp[83,89, 90, 96, 101]	1.1902e+35	9.8601e-180	183.01	1.5041e-179	39 - 101; 83 - 101; 89 - 101; 90 - 101; 96 - 101; 83 - 39; 39 - 89; 39 - 90; 96 - 39; 83 - 89; 83 - 90; 96 - 83; 89 - 90; 96 - 89; 96 - 90
HE75	17.82	1004.7961	Galabiosylceramide (d18:1/26:0)	46.8	Hexane	4	Asp[89, 90, 96, 101]	1.1662e+35	1.1139e-179	182.95	1.6708e-179	39 - 101; 83 - 101; 89 - 101; 90 - 101; 96 - 101; 83 - 39; 89 - 39; 39 - 90; 39 - 96; 83 - 89; 83 - 90; 83 - 96; 89 - 90; 89 - 96; 90 - 96
HE76	17.82	281.0504	4-[2-(4-chlorophenyl)sulfanylacetyl]-3-methylpiperazin-2-one	47.7	Hexane	4	Asp[89, 90, 96, 101]	1.0159e+35	2.5487e-179	182.59	3.7604e-179	39 - 101; 101 - 83; 101 - 89; 101 - 90; 96 - 101; 39 - 83; 39 - 89; 39 - 90; 39 - 96; 89 - 83; 90 - 83; 96 - 83; 89 - 90; 96 - 89; 96 - 90
HE77	13.34	614.9495	Monoiodotyrosine(,MIT)	40.2	Hexane	5	Asp[83, 89, 90, 96, 101]	9.8416e+34	3.0838e-179	182.51	4.4765e-179	39 - 101; 83 - 101; 101 - 89; 101 - 90; 101 - 96; 83 - 39; 39 - 89; 39 - 90; 39 - 96; 83 - 89; 83 - 90; 83 - 96; 89 - 90; 89 - 96; 90 - 96
HE78	14.72	811.0517	N-(2,4-dichlorophenyl)-2-[(2-oxo-1,3,4,5-tetrahydro-1-benzazepin-3-yl)sulfanyl]acetamide	41.1	Hexane	4	Asp[89, 90, 96, 101]	9.4828e+34	3.8536e-179	182.41	5.5051e-179	39 - 101; 101 - 83; 89 - 101; 101 - 90; 101 - 96; 39 - 83; 89 - 39; 39 - 90; 39 - 96; 89 - 83; 90 - 83; 83 - 96; 89 - 90; 89 - 96; 90 - 96
HE79	1.25	290.2468	2-amino-2-[2-(4-octylphenyl)ethyl]propane-1,3-diol;hydrochloride	41.1	Hexane	4	Asp[89, 90, 96, 101]	9.1949e+34	4.6368e-179	182.33	6.4355e-179	39 - 101; 101 - 83; 89 - 101; 90 - 101; 101 - 96; 39 - 83; 39 - 89; 39 - 90; 39 - 96; 89 - 83; 90 - 83; 96 - 83; 89 - 90; 89 - 96; 90 - 96
HE80	13.10	466.5350	8-Methyl-3-hentriacontene	41	Hexane	6	Asp[39,83, 89, 90, 96, 101]	9.1912e+34	4.6479e-179	182.33	6.4355e-179	101 - 39; 101 - 83; 101 - 89; 90 - 101; 96 - 101; 83 - 39; 89 - 39; 90 - 39; 96 - 39; 89 - 83; 90 - 83; 96 - 83; 90 - 89; 96 - 89; 90 - 96
HE81	12.07	328.3206	14(Z)-Eicosenoic,Acid	41	Hexane	5	Asp[39,89, 90, 96, 101]	8.9772e+34	5.3536e-179	182.27	7.3003e-179	101 - 39; 101 - 83; 89 - 101; 90 - 101; 101 - 96; 83 - 39; 89 - 39; 90 - 39; 39 - 96; 89 - 83; 90 - 83; 83 - 96; 89 - 90; 89 - 96; 90 - 96
HE82	15.14	696.6497	[(2S)-1-hexadecanoyloxy-3-hydroxypropan-2-yl] (Z)-tetracos-15-enoate	43.7	Hexane	5	Asp[39,89, 90, 96, 101]	8.6972e+34	6.4747e-179	182.19	8.6973e-179	101 - 39; 101 - 83; 101 - 89; 101 - 90; 101 - 96; 39 - 83; 89 - 39; 90 - 39; 96 - 39; 89 - 83; 90 - 83; 96 - 83; 90 - 89; 96 - 89; 96 - 90
HE83	17.26	1074.3066	3-Hydroxyhexdecanedioyl-CoA	42.2	Hexane	6	Asp[39,83,89, 90, 96, 101]	8.3845e+34	8.0657e-179	182.09	1.0675e-178	101 - 39; 101 - 83; 101 - 89; 90 - 101; 101 - 96; 39 - 83; 89 - 39; 90 - 39; 96 - 39; 89 - 83; 90 - 83; 96 - 83; 90 - 89; 89 - 96; 90 - 96
HE84	4.91	743.3966	N-tert-butyl-2-[6-(5-methyl-1,2,4-oxadiazol-3-yl)-2-oxo-3-propan-2-ylbenzimidazol-1-yl]acetamide	40.6	Hexane	6	Asp[39,83,89, 90, 96, 101]	7.8182e+34	1.227e-179	181.91	1.6005e-178	101 - 39; 101 - 83; 101 - 89; 101 - 90; 101 - 96; 39 - 83; 89 - 39; 90 - 39; 39 - 96; 89 - 83; 90 - 83; 83 - 96; 89 - 90; 89 - 96; 90 - 96
HE85	15.34	571.9313	ethyl 4-(4-chloro-2-methoxy-5-methylanilino)quinazoline-2-carboxylate	44.2	Hexane	6	Asp[39,83,89, 90, 96, 101]	7.7773e+34	1.2663e-178	181.9	1.6281e-178	101 - 39; 101 - 83; 101 - 89; 101 - 90; 101 - 96; 39 - 83; 89 - 39; 90 - 39; 39 - 96; 89 - 83; 90 - 83; 83 - 96; 90 - 89; 89 - 96; 90 - 96
HE86	5.23	758.4305	N-{2-[(N-{2-[(N-{2-[(N-Lactoylvalyl)oxy]-3-methylbutanoyl}valyl)oxy]propanoyl}valyl)oxy]-3-methylbutanoyl}valine	43.5	Hexane	6	Asp[39,83,89, 90, 96, 101]	7.7364e+34	1.3069e-178	181.88	1.6567e-178	39 - 101; 101 - 83; 101 - 89; 90 - 101; 96 - 101; 39 - 83; 39 - 89; 90 - 39; 39 - 96; 83 - 89; 90 - 83; 96 - 83; 90 - 89; 96 - 89; 90 - 96
HE87	16.56	612.1717	2-(3-hydroxyphenyl)-5,6,7,8-tetrahydro-3H-[1]benzothiolo[2,3-d]pyrimidin-4-one	44.2	Hexane	6	Asp[39,83,89, 90, 96, 101]	6.7655e+34	2.9222e-178	181.53	3.6527e-178	39 - 101; 83 - 101; 101 - 89; 90 - 101; 101 - 96; 83 - 39; 39 - 89; 39 - 90; 39 - 96; 83 - 89; 83 - 90; 83 - 96; 90 - 89; 96 - 89; 90 - 96
HE88	4.73	739.4136	N-[2-(dimethylamino)ethyl]-3-[2-(4-methylpiperidin-1-yl)pyridin-4-yl]-1,2,4-oxadiazole-5-carboxamide	42.2	Hexane	6	Asp[39,83,89, 90, 96, 101]	5.8163e+34	7.2382e-178	181.14	8.9238e-178	101 - 39; 101 - 83; 101 - 89; 101 - 90; 101 - 96; 39 - 83; 89 - 39; 90 - 39; 96 - 39; 89 - 83; 90 - 83; 96 - 83; 90 - 89; 96 - 89; 90 - 96
HE89	12.29	355.0695	N-[(2-methyl-6-phenylimidazo[2,1-b][1,3,4]thiadiazol-5-yl)methyl]thiophene-2-carboxamide	40.1	Hexane	6	Asp[39,83,89, 90, 96, 101]	5.7428e+34	7.8118e-178	181.11	9.5008e-178	39 - 101; 83 - 101; 89 - 101; 90 - 101; 96 - 101; 83 - 39; 89 - 39; 39 - 90; 39 - 96; 83 - 89; 83 - 90; 83 - 96; 89 - 90; 89 - 96; 90 - 96
HE90	7.37	301.1409	ethyl,4-[(4-oxo-6-propyl-1H-pyrimidin-2-yl)amino]benzoate	40.8	Hexane	5	Asp[39,89, 90, 96, 101]	5.6245e+34	8.8511e-178	181.05	1.0621e-177	39 - 101; 83 - 101; 89 - 101; 90 - 101; 96 - 101; 83 - 39; 89 - 39; 39 - 90; 39 - 96; 83 - 89; 83 - 90; 83 - 96; 89 - 90; 89 - 96; 90 - 96
HE91	17.07	445.1211	2-(4-fluorophenyl)-1-(furan-2-ylmethyl)-4-hydroxy-3-(4-methylphenyl)sulfonyl-2H-pyrrol-5-one	40.8	Hexane	6	Asp[39,83, 89, 90, 96, 101]	5.2662e+34	1.3138e-177	180.88	1.5558e-177	39 - 101; 83 - 101; 101 - 89; 101 - 90; 101 - 96; 83 - 39; 39 - 89; 39 - 90; 39 - 96; 83 - 89; 83 - 90; 83 - 96; 89 - 90; 89 - 96; 90 - 96
HE92	14.60	694.6346	DG(16:1(9Z)/24:1(15Z)/0:0)	44.4	Hexane	6	Asp[39,83,89, 90, 96, 101]	9.1949e+34	4.6368e-179	182.33	6.4355e-179	39 - 101; 101 - 83; 89 - 101; 90 - 101; 101 - 96; 39 - 83; 39 - 89; 39 - 90; 39 - 96; 89 - 83; 90 - 83; 96 - 83; 89 - 90; 89 - 96; 90 - 96
HE93	15.11	659.9845	N-[(3-chlorophenyl)methyl]-1-pyridin-3-ylpyrrole-2-carboxamide	44.4	Hexane	6	Asp[39,83,89, 90, 96, 101]	3.0254e+35	3.6543e-182	185.44	1.1341e-181	101 - 39; 101 - 83; 101 - 89; 101 - 90; 96 - 101; 83 - 39; 89 - 39; 39 - 90; 96 - 39; 83 - 89; 83 - 90; 96 - 83; 89 - 90; 96 - 89; 96 - 90
HE94	17.06	503.1082	ethyl_4-[(4-oxo-6-propyl-1H-pyrimidin-2-yl)amino]benzoate	42	Hexane	6	Asp[39,83,89, 90, 96, 101]	1.3209e+35	5.2753e-180	183.28	8.7922e-180	39 - 101; 101 - 83; 101 - 89; 101 - 90; 101 - 96; 39 - 83; 39 - 89; 39 - 90; 39 - 96; 89 - 83; 90 - 83; 96 - 83; 89 - 90; 89 - 96; 96 - 90
HE95	12.76	745.5063	Val Val Arg	42	Hexane	4	Asp [101, 83, 89, 90]	8.9772e+34	5.3536e-179	182.27	7.3003e-179	101 - 39; 101 - 83; 89 - 101; 90 - 101; 101 - 96; 83 - 39; 89 - 39; 90 - 39; 39 - 96; 89 - 83; 90 - 83; 83 - 96; 89 - 90; 89 - 96; 90 - 96
HE95	15.14	696.6497	DG(16:0/24:1(15Z)/0:0)	43	Hexane	6	Asp[39,83,89, 90, 96, 101]	1.8967e+35	6.0179e-181	184.22	1.1524e-180	101 - 39; 83 - 101; 89 - 101; 90 - 101; 96 - 101; 83 - 39; 89 - 39; 90 - 39; 96 - 39; 83 - 89; 83 - 90; 96 - 83; 90 - 89; 96 - 89; 96 - 90
HE96	17.59	577.5365	CE(14:1(9Z))	43	Hexane	5	Asp [101, 83, 89, 90, 96]	9.1912e+34	4.6479e-179	182.33	6.4355e-179	101 - 39; 101 - 83; 101 - 89; 90 - 101; 96 - 101; 83 - 39; 89 - 39; 90 - 39; 96 - 39; 89 - 83; 90 - 83; 96 - 83; 90 - 89; 96 - 89; 90 - 96
HE97	6.57	306.2787	Linoleoyl Ethanolamide	42.9	Hexane	5	Asp [101, 83, 89, 90, 96]	2.7193e+35	6.931e-183	185.16	1.9493e-181	101 - 39; 101 - 83; 89 - 101; 90 - 101; 101 - 96; 83 - 39; 89 - 39; 90 - 39; 96 - 39; 89 - 83; 90 - 83; 83 - 96; 89 - 90; 89 - 96; 90 - 96
[truncated: 5,000 more columns]

## Sheet: S. novaecaesareae
Compound #	m/z	RT	Compound IUPAC name	Score	Isolate	Extract	Compound occurrence	Produced by strain	f.value	p.value	-log10 (p)	FDR	Fisher's LSD
EA1	2.09	417.2742	Altersetin	46.6	Streptomyces novaecaesareae	Ethyl acetate	1	Asp45	1.3586e+34	1.2657e-144	147.9	1.2657e-144	45 - 49; 45 - 58; 45 - 59; 45 - 85; 49 - 58; 49 - 59; 85 - 49; 58 - 59; 85 - 58; 85 - 59
EA2	2.13	8543502	(1-methylindazol-3-yl)-[4-[5-(4-methyl-1,3-thiazol-2-yl)pyridin-2-yl]piperazin-1-yl]methanone	46.1	Streptomyces novaecaesareae	Ethyl acetate	1	Asp49	1.8997e+35	2.3684e-150	153.63	3.6763e-150	49 - 45; 58 - 45; 45 - 59; 85 - 45; 49 - 58; 49 - 59; 49 - 85; 58 - 59; 85 - 58; 85 - 59
EA3	10.58	6314517	[10,13-dimethyl-17-(6-methylheptan-2-yl)-2,3,4,7,8,9,11,12,14,15,16,17-dodecahydro-1H-cyclopenta[a]phenanthren-3-yl] 3-(3-methyl-5-pentylfuran-2-yl)propanoate	51.5	Streptomyces novaecaesareae	Ethyl acetate	1	Asp58	NS	NS	NS	NS	NS
EA4	13.02	7030016	2-(4-chloroanilino)benzo[f][1,3]benzothiazole-4,9-dione	51.1	Streptomyces novaecaesareae	Ethyl acetate	1	Asp58	1.0354e+36	4.923e-155	157.31	2.56e-157	45 - 49; 45 - 58; 45 - 59; 45 - 85; 58 - 49; 59 - 49; 85 - 49; 59 - 58; 58 - 85; 59 - 85
EA5	14.06	755.4215	N-(pyridin-2-ylmethyl)-1-(2-pyrrolidin-1-ylpyrimidin-5-yl)piperidine-4-carboxamide	46.4	Streptomyces novaecaesareae	Ethyl acetate	1	Asp58	9.6006e+35	7.1839e-154	157.14	3.396e-154	49 - 45; 58 - 45; 45 - 59; 85 - 45; 58 - 49; 49 - 59; 85 - 49; 58 - 59; 58 - 85; 85 - 59
EA6	14.25	656.2272	Asp Glu Leu Asn Gln	46.1	Streptomyces novaecaesareae	Ethyl acetate	1	Asp58	2.3585e+35	8.0299e-151	154.1	1.3919e-150	49 - 45; 58 - 45; 45 - 59; 85 - 45; 58 - 49; 49 - 59; 85 - 49; 58 - 59; 58 - 85; 85 - 59
EA7	2.59	537.3192	Rizatriptan benzoate salt	47.9	Streptomyces novaecaesareae	Ethyl acetate	1	Asp58	NS	NS	NS	NS	NS
EA8	10.34	6194546	Muricatetrocin C	46.1	Streptomyces novaecaesareae	Ethyl acetate	1	Asp59	1.7105e+35	4.0017e-150	153.4	5.9453e-150	49 - 45; 58 - 45; 59 - 45; 85 - 45; 49 - 58; 59 - 49; 85 - 49; 59 - 58; 85 - 58; 59 - 85
EA9	3.04	274.2735	Lauryldiethanolamine	46.1	Streptomyces novaecaesareae	Ethyl acetate	1	Asp59	3.8783e+35	6.6776e-152	155.18	1.615e-152	49 - 45; 58 - 45; 59 - 45; 85 - 45; 49 - 58; 59 - 49; 85 - 49; 59 - 58; 85 - 58; 59 - 85
EA10	11.92	689.4920	N-butyl-3-[1-[6-(ethylamino)pyrimidin-4-yl]piperidin-3-yl]propanamide	47.9	Streptomyces novaecaesareae	Ethyl acetate	1	Asp59	9.3795e+34	8.0714e-149	152.09	9.5389e-149	49 - 45; 58 - 45; 59 - 45; 85 - 45; 49 - 58; 59 - 49; 85 - 49; 59 - 58; 85 - 58; 59 - 85
EA11	13.43	566.3236	[(2R)-2-hydroxy-3-[(5Z,8Z,11Z,14Z)-icosa-5,8,11,14-tetraenoyl]oxypropyl] 2-(trimethylazaniumyl)ethyl phosphate	46.4	Streptomyces novaecaesareae	Ethyl acetate	1	Asp59	NS	NS	NS	NS	NS
EA12	13.60	686.2029	N-[5-(2,4-dimethyl-1,3-thiazol-5-yl)-1,3,4-oxadiazol-2-yl]-3-methoxy-1-methylpyrazole-4-carboxamide	46.4	Streptomyces novaecaesareae	Ethyl acetate	1	Asp59	1.3488e+35	1.3127e-149	152.88	1.7963e-149	49 - 45; 58 - 45; 45 - 59; 85 - 45; 58 - 49; 49 - 59; 85 - 49; 58 - 59; 58 - 85; 85 - 59
EA13	13.54	518.3837	Orlistat	48	Streptomyces novaecaesareae	Ethyl acetate	1	Asp59	1.6027e+37	5.541e-161	163.26	2.8813e-158	49 - 45; 58 - 45; 45 - 59; 85 - 45; 49 - 58; 49 - 59; 85 - 49; 58 - 59; 85 - 58; 85 - 59
EA14	16.19	832.2398	6-chloro-N-(2,3-dihydro-1,4-benzodioxin-6-yl)-2-(4-methoxyphenyl)imidazo[1,2-a]pyridin-3-amine	51.5	Streptomyces novaecaesareae	Ethyl acetate	1	Asp59	1.8715e+36	2.5523e-155	158.59	1.7696e-154	49 - 45; 58 - 45; 59 - 45; 45 - 85; 58 - 49; 59 - 49; 49 - 85; 59 - 58; 58 - 85; 59 - 85
EA15	16.21	952.3007	N-(4,5-dihydrobenzo[e][1,3]benzothiazol-2-yl)-4-(4-methylpiperidin-1-yl)sulfonylbenzamide	46.4	Streptomyces novaecaesareae	Ethyl acetate	1	Asp59	1.4647e+35	8.6925e-150	153.06	1.2384e-149	49 - 45; 58 - 45; 59 - 45; 85 - 45; 49 - 58; 59 - 49; 85 - 49; 59 - 58; 85 - 58; 59 - 85
EA16	16.21	371.1012	N-(furan-2-ylmethyl)-5-methyl-6-oxobenzo[b][1,4]benzoxazepine-3-carboxamide	46.4	Streptomyces novaecaesareae	Ethyl acetate	1	Asp59	2.43e+31	6.9148e-151	154.16	1.2399e-150	45 - 49; 45 - 58; 45 - 59; 85 - 45; 49 - 58; 49 - 59; 85 - 49; 58 - 59; 85 - 58; 85 - 59
EA17	15.85	730.2448	Met-Val-OH	48	Streptomyces novaecaesareae	Ethyl acetate	1	Asp59	5.1237e+35	1.6594e-152	155.78	4.5415e-152	49 - 45; 58 - 45; 59 - 45; 85 - 45; 58 - 49; 59 - 49; 85 - 49; 58 - 59; 58 - 85; 59 - 85
EA18	4.94	743.2794	Pro Met Asn	48.3	Streptomyces novaecaesareae	Ethyl acetate	1	Asp59	1.8997e+35	2.3684e-150	153.63	3.6763e-150	49 - 45; 58 - 45; 45 - 59; 85 - 45; 49 - 58; 49 - 59; 49 - 85; 58 - 59; 85 - 58; 85 - 59
EA19	5.26	544.3692	7-[(3-fluorophenyl)methyl]-3-methoxy-7-azaspiro[3.5]nonane	46.4	Streptomyces novaecaesareae	Ethyl acetate	1	Asp85	2.2273e+36	1.0688e-155	158.97	1.0105e-154	49 - 45; 58 - 45; 59 - 45; 85 - 45; 58 - 49; 59 - 49; 85 - 49; 58 - 59; 58 - 85; 59 - 85
EA20	12.02	645.4654	[10,13-dimethyl-17-(6-methylheptan-2-yl)-2,3,4,7,8,9,11,12,14,15,16,17-dodecahydro-1H-cyclopenta[a]phenanthren-3-yl] 3-(3,4-dimethyl-5-pentylfuran-2-yl)propanoate	42.8	Streptomyces novaecaesareae	Ethyl acetate	1	Asp85	8.926e+33	1.0341e-148	151.99	1.2084e-148	45 - 49; 58 - 45; 59 - 45; 45 - 85; 58 - 49; 59 - 49; 85 - 49; 59 - 58; 58 - 85; 59 - 85
EA21	12.46	800.0581	N-(2-bromo-4,6-difluorophenyl)-5-methyl-2-phenylpyrazole-3-carboxamide	42.9	Streptomyces novaecaesareae	Ethyl acetate	1	Asp85	3.5446e+35	1.0472e-151	154.98	2.3372e-151	45 - 49; 45 - 58; 59 - 45; 45 - 85; 58 - 49; 59 - 49; 85 - 49; 59 - 58; 58 - 85; 59 - 85
EA22	12.67	834.5744	1-(11Z,14Z-eicosadienoyl)-2-(11Z-octadecenoyl)-sn-glycero-3-phosphocholine	43.8	Streptomyces novaecaesareae	Ethyl acetate	1	Asp85	2.9558e+35	2.5971e-151	154.59	4.9218e-151	49 - 45; 58 - 45; 45 - 59; 45 - 85; 58 - 49; 49 - 59; 49 - 85; 58 - 59; 58 - 85; 59 - 85
EA23	17.81	823.4458	N-[2-(cyclohexen-1-yl)ethyl]-4-(4-ethylanilino)quinazoline-2-carboxamide	40.7	Streptomyces novaecaesareae	Ethyl acetate	1	Asp85	4.7818e+35	2.3438e-152	155.63	6.25e-156	45 - 49; 58 - 45; 45 - 59; 45 - 85; 58 - 49; 59 - 49; 85 - 49; 58 - 59; 58 - 85; 59 - 85
EA24	18.94	705.1334	Alpha-hydroxymidazolam	40.8	Streptomyces novaecaesareae	Ethyl acetate	1	Asp85	2.9039e+36	2.8378e-156	159.55	3.2792e-155	49 - 45; 58 - 45; 59 - 45; 85 - 45; 58 - 49; 59 - 49; 85 - 49; 58 - 59; 85 - 58; 85 - 59
EA25	18.14	878.2820	3-propan-2-yl-1-[[3-[3-(trifluoromethyl)phenyl]-1,2,4-oxadiazol-5-yl]methyl]quinazoline-2,4-dione	38.9	Streptomyces novaecaesareae	Ethyl acetate	2	Asp[45, 49]	1.2319e+35	2.0651e-149	152.69	2.6191e-149	45 - 49; 45 - 58; 45 - 59; 45 - 85; 58 - 49; 59 - 49; 85 - 49; 59 - 58; 58 - 85; 59 - 85
EA26	13.03	338.3412	Eicosanoyl-EA	40.2	Streptomyces novaecaesareae	Ethyl acetate	2	Asp[45, 58]	2.8016e+34	3.3949e-146	149.47	3.4957e-146	45 - 49; 45 - 58; 45 - 59; 45 - 85; 58 - 49; 59 - 49; 85 - 49; 58 - 59; 85 - 58; 85 - 59
EA27	13.28	614.9493	Monoiodotyrosine(,MIT)	52.9	Streptomyces novaecaesareae	Ethyl acetate	2	Asp[45, 58]	2.9545e+35	2.6029e-151	154.58	4.9218e-151	49 - 45; 58 - 45; 59 - 45; 85 - 45; 58 - 49; 59 - 49; 85 - 49; 58 - 59; 58 - 85; 59 - 85
EA28	3.13	537.3167	Histidinyl-Leucine	52.9	Streptomyces novaecaesareae	Ethyl acetate	2	Asp[45, 58]	8.9921e+35	9.9663e-154	157	4.146e-154	49 - 45; 58 - 45; 59 - 45; 85 - 45; 58 - 49; 59 - 49; 85 - 49; 59 - 58; 58 - 85; 59 - 85
EA29	4.70	665.3667	Ser Arg Ala	50.7	Streptomyces novaecaesareae	Ethyl acetate	2	Asp[45, 58]	6.8135e+36	3.9902e-158	161.4	6.9164e-157	45 - 49; 45 - 58; 45 - 59; 85 - 45; 49 - 58; 49 - 59; 85 - 49; 58 - 59; 85 - 58; 85 - 59
EA30	4.98	272.2004	Dextromethorphan	51.8	Streptomyces novaecaesareae	Ethyl acetate	2	Asp[45, 59]	1.0354e+36	4.923e-155	157.31	2.56e-157	45 - 49; 45 - 58; 45 - 59; 45 - 85; 58 - 49; 59 - 49; 85 - 49; 59 - 58; 58 - 85; 59 - 85
EA31	18.89	788.2322	Zeanoside C	47.9	Streptomyces novaecaesareae	Ethyl acetate	2	Asp[45, 59]	2.2333e+35	1.0546e-150	153.98	1.769e-151	45 - 49; 58 - 45; 45 - 59; 45 - 85; 58 - 49; 59 - 49; 85 - 49; 58 - 59; 58 - 85; 59 - 85
EA32	15.31	515.2626	ethyl 6-[(4-benzylpiperazin-1-yl)methyl]-4-(2,3-dimethoxyphenyl)-2-oxo-3,4-dihydro-1H-pyrimidine-5-carboxylate	42.1	Streptomyces novaecaesareae	Ethyl acetate	2	Asp[45, 59]	1.262e+34	1.8308e-149	152.74	2.441e-150	45 - 49; 58 - 45; 45 - 59; 45 - 85; 58 - 49; 59 - 49; 85 - 49; 58 - 59; 58 - 85; 59 - 85
EA33	10.34	693.4876	[(2R)-2-hydroxy-3-[(9Z,12Z)-nonadeca-9,12-dienoyl]oxypropyl] (5Z,8Z,11Z,14Z)-icosa-5,8,11,14-tetraenoate	43.5	Streptomyces novaecaesareae	Ethyl acetate	2	Asp[49, 59]	NS	NS	NS	NS	NS
EA34	11.92	689.4920	N-butyl-1-(3,5-dimethylbenzoyl)piperidine-3-carboxamide	41.6	Streptomyces novaecaesareae	Ethyl acetate	2	Asp[49, 59]	3.9547e+34	6.0572e-147	150.22	6.3632e-147	49 - 45; 58 - 45; 45 - 59; 45 - 85; 49 - 58; 49 - 59; 49 - 85; 58 - 59; 58 - 85; 59 - 85
EA35	14.60	606.3030	Tyr Phe Val Arg	57.6	Streptomyces novaecaesareae	Ethyl acetate	2	Asp[49, 59]	1.0871e+35	3.8593e-149	152.41	4.722e-150	49 - 45; 58 - 45; 59 - 45; 45 - 85; 49 - 58; 49 - 59; 49 - 85; 58 - 59; 58 - 85; 59 - 85
EA36	12.06	623.4518	Ginsenoside,Rh5	50.3	Streptomyces novaecaesareae	Ethyl acetate	2	Asp[58, 59]	3.5549e+36	1.0321e-156	159.99	1.5333e-155	49 - 45; 58 - 45; 59 - 45; 85 - 45; 58 - 49; 59 - 49; 85 - 49; 58 - 59; 58 - 85; 59 - 85
EA37	12.87	768.5401	1-N-(3-ethoxypropyl)-3-methyl-3-N-[(4-methylphenyl)methyl]piperidine-1,3-dicarboxamide	50.3	Streptomyces novaecaesareae	Ethyl acetate	2	Asp[58, 59]	5.4833e+35	1.1821e-152	155.93	3.4149e-152	45 - 49; 45 - 58; 45 - 59; 45 - 85; 49 - 58; 49 - 59; 49 - 85; 58 - 59; 85 - 58; 85 - 59
EA38	15.20	610.1839	2-chloro-N-cycloheptyl-4-methylthieno[3,2-b]pyrrole-5-carboxamide	39.6	Streptomyces novaecaesareae	Ethyl acetate	2	Asp[58, 59]	5.6708e+34	9.9918e-148	151	1.0824e-147	49 - 45; 58 - 45; 45 - 59; 45 - 85; 49 - 58; 49 - 59; 49 - 85; 58 - 59; 58 - 85; 59 - 85
EA39	16.20	777.9079	2-(4-bromophenyl)-5-[(2-chlorophenyl)methylsulfanyl]-1,3,4-oxadiazole	43.4	Streptomyces novaecaesareae	Ethyl acetate	2	Asp[58, 59]	5.6557e+35	1.0125e-152	155.99	3.0087e-152	45 - 49; 45 - 58; 59 - 45; 45 - 85; 58 - 49; 59 - 49; 85 - 49; 59 - 58; 58 - 85; 59 - 85
EA40	15.78	708.5119	Ala Lys Lys	43.7	Streptomyces novaecaesareae	Ethyl acetate	2	Asp[58, 59]	5.4765e+34	1.1895e-147	150.92	1.2753e-147	45 - 49; 58 - 45; 59 - 45; 45 - 85; 58 - 49; 59 - 49; 49 - 85; 59 - 58; 58 - 85; 59 - 85
EA41	17.03	503.1074	N-[(3-bromophenyl)methyl]-1-[3-(2-methylphenoxy)pyrazin-2-yl]piperidine-3-carboxamide	43.5	Streptomyces novaecaesareae	Ethyl acetate	2	Asp[58, 59]	2.1298e+36	1.337e-156	158.87	1.1588e-154	49 - 45; 45 - 58; 45 - 59; 45 - 85; 49 - 58; 49 - 59; 49 - 85; 58 - 59; 58 - 85
EA42	17.33	1142.6785	Ile Gln Phe Arg	43.1	Streptomyces novaecaesareae	Ethyl acetate	2	Asp[58, 59]	3.958e+34	6.032e-153	155.22	1.4936e-151	45 - 49; 45 - 58; 59 - 45; 45 - 85; 49 - 58; 59 - 49; 49 - 85; 59 - 58; 85 - 58; 59 - 85
EA43	17.03	503.1074	3-(4-ethyl-5-ethylsulfanyl-1,2,4-triazol-3-yl)-5-[(2-fluorophenyl)methylsulfonyl]-1-methyl-6,7-dihydro-4H-pyrazolo[4,3-c]pyridine	43.8	Streptomyces novaecaesareae	Ethyl acetate	2	Asp[58, 59]	1.4452e+36	9.2949e-155	158.03	5.6863e-154	49 - 45; 58 - 45; 59 - 45; 85 - 45; 49 - 58; 59 - 49; 85 - 49; 59 - 58; 85 - 58; 59 - 85
EA44	17.92	998.2880	(2E)-Tetradecenoyl-CoA	43.1	Streptomyces novaecaesareae	Ethyl acetate	2	Asp[58, 59]	5.279e+34	1.4292e-152	155.84	4.0173e-152	45 - 49; 45 - 58; 45 - 59; 45 - 85; 58 - 49; 59 - 49; 85 - 49; 58 - 59; 58 - 85; 59 - 85
EA45	17.07	934.2903	(2S)-2-[[5-[methyl-[(2-methyl-4-oxo-3H-quinazolin-6-yl)methyl]amino]thiophene-2-carbonyl]amino]pentanedioic acid	43.8	Streptomyces novaecaesareae	Ethyl acetate	2	Asp[58, 59]	6.8868e+35	3.7824e-153	156.42	1.3564e-152	49 - 45; 58 - 45; 45 - 59; 85 - 45; 49 - 58; 49 - 59; 85 - 49; 58 - 59; 85 - 58; 85 - 59
EA46	2.24	541.2545	N-[1-[3-(4-methylphenyl)-1,2,4-oxadiazol-5-yl]ethyl]propanamide	43.1	Streptomyces novaecaesareae	Ethyl acetate	2	Asp[58, 59]	1.871e+34	2.5553e-150	153.59	3.9082e-150	49 - 45; 58 - 45; 59 - 45; 85 - 45; 58 - 49; 59 - 49; 85 - 49; 59 - 58; 58 - 85; 59 - 85
EA47	4.74	544.3692	Protriptyline	43.8	Streptomyces novaecaesareae	Ethyl acetate	2	Asp[58, 59]	7.1396e+36	3.1585e-158	161.5	6.5696e-157	49 - 45; 58 - 45; 45 - 59; 85 - 45; 49 - 58; 49 - 59; 85 - 49; 58 - 59; 85 - 58; 85 - 59
EA48	4.91	268.2628	D-erythro-Sphingosine C-17	40.8	Streptomyces novaecaesareae	Ethyl acetate	2	Asp[58, 59]	1.3586e+34	1.2657e-144	147.9	1.2657e-144	45 - 49; 45 - 58; 45 - 59; 45 - 85; 49 - 58; 49 - 59; 85 - 49; 58 - 59; 85 - 58; 85 - 59
EA49	13.47	539.8958	1-eicosadienoyl-2-nervonoyl-sn-glycero-3-phosphoethanolamine	40.8	Streptomyces novaecaesareae	Ethyl acetate	2	Asp[58, 85]	1.3688e+35	1.2195e-149	152.91	1.6911e-149	45 - 49; 58 - 45; 45 - 59; 45 - 85; 58 - 49; 59 - 49; 85 - 49; 58 - 59; 58 - 85; 85 - 59
EA50	10.26	512.2191	ethyl-1-ethyl-4-[4-[(4-ethylphenyl)carbamoyl]piperidin-1-yl]sulfonyl-2,5-dimethylpyrrole-3-carboxylate	40.8	Streptomyces novaecaesareae	Ethyl acetate	3	Asp[45, 49, 58]	2.3585e+35	8.0299e-151	154.1	1.3919e-150	49 - 45; 58 - 45; 45 - 59; 85 - 45; 58 - 49; 49 - 59; 85 - 49; 58 - 59; 58 - 85; 85 - 59
EA51	4.99	371.3265	Oleyl sarcosine	40.8	Streptomyces novaecaesareae	Ethyl acetate	3	Asp[45, 49, 58]	1.2434e+35	1.9717e-149	152.71	2.5316e-149	45 - 49; 58 - 45; 59 - 45; 45 - 85; 58 - 49; 59 - 49; 85 - 49; 59 - 58; 58 - 85; 59 - 85
EA52	10.62	609.4384	N-(3-methoxypropyl)-2-(4-methylphenyl)azepane-1-carboxamide	51.3	Streptomyces novaecaesareae	Ethyl acetate	3	Asp[45, 49, 59]	6.4432e+35	5.2766e-153	156.28	1.7702e-152	45 - 49; 45 - 58; 45 - 59; 85 - 45; 58 - 49; 59 - 49; 85 - 49; 59 - 58; 85 - 58; 85 - 59
EA53	13.53	613.4825	[(2S)-1-hydroxy-3-tetradecanoyloxypropan-2-yl] (Z)-docos-13-enoate	51.3	Streptomyces novaecaesareae	Ethyl acetate	3	Asp[45, 49, 59]	NS	NS	NS	NS	NS
EA54	12.21	371.1012	N-(furan-2-ylmethyl)5methyl6oxobenzo[b][1,4]benzoxazepine3carboxamide	45.6	Streptomyces novaecaesareae	Ethyl acetate	3	Asp[45, 49, 59]	4.4427e+35	3.3855e-152	155.47	8.5876e-152	49 - 45; 58 - 45; 45 - 59; 85 - 45; 58 - 49; 49 - 59; 85 - 49; 58 - 59; 58 - 85; 85 - 59
EA55	2.24	541.2545	5-methyl-2-propan-2-yl-N-[[3-(trifluoromethyl)phenyl]methyl]-1,3-oxazole-4-carboxamide	51.3	Streptomyces novaecaesareae	Ethyl acetate	3	Asp[45, 49, 59]	4.6742e+35	2.6262e-152	155.58	6.8282e-152	49 - 45; 58 - 45; 59 - 45; 85 - 45; 58 - 49; 59 - 49; 49 - 85; 58 - 59; 58 - 85; 59 - 85
EA56	2.27	720.2933	Met Cys Val	48.6	Streptomyces novaecaesareae	Ethyl acetate	3	Asp[45, 49, 85]	8.5994e+34	1.246e-149	151.9	1.4085e-148	49 - 45; 58 - 45; 59 - 45; 85 - 45; 58 - 49; 59 - 49; 85 - 49; 59 - 58; 58 - 85; 59 - 85
EA57	10.46	731.4449	7-(3-methylbutyl)-2-[methyl(pyridin-3-ylmethyl)amino]-5,6,8,9-tetrahydro-1H-pyrimido[4,5-d]azepin-4-one	49.8	Streptomyces novaecaesareae	Ethyl acetate	3	Asp[45, 58, 59]	8.641e+34	1.2163e-153	156.91	4.8651e-153	45 - 49; 45 - 58; 45 - 59; 45 - 85; 49 - 58; 59 - 49; 85 - 49; 59 - 58; 85 - 58; 59 - 85
EA58	121.71	711.5044	1,2-Dioctanoyl-sn-glycerol	45.6	Streptomyces novaecaesareae	Ethyl acetate	3	Asp[45, 58, 59]	2.9878e+35	2.461e-152	154.61	4.8291e-151	49 - 45; 45 - 58; 45 - 59; 45 - 85; 49 - 58; 49 - 59; 49 - 85; 59 - 58; 85 - 58; 59 - 85
EA59	12.86	504.2506	[5-[3-cyclopentyl-5-(4-fluorophenyl)imidazol-4-yl]furan-2-yl]-(4-pyrimidin-2-ylpiperazin-1-yl)methanone	44.1	Streptomyces novaecaesareae	Ethyl acetate	3	Asp[45, 58, 59]	9.1891e+36	8.9432e-159	162.05	2.3252e-157	49 - 45; 58 - 45; 59 - 45; 85 - 45; 49 - 58; 49 - 59; 49 - 85; 59 - 58; 85 - 58; 59 - 85
EA60	14.00	1095.7609	Hyperforin	44.2	Streptomyces novaecaesareae	Ethyl acetate	3	Asp[45, 58, 59]	5.1207e+34	1.6641e-147	150.78	1.766e-148	49 - 45; 45 - 58; 45 - 59; 45 - 85; 49 - 58; 49 - 59; 49 - 85; 59 - 58; 58 - 85; 59 - 85
EA61	14.01	355.2026	Bolasterone	44.8	Streptomyces novaecaesareae	Ethyl acetate	3	Asp[45, 58, 59]	2.1313e+34	1.3323e-145	148.88	1.3453e-145	49 - 45; 58 - 45; 59 - 45; 45 - 85; 49 - 58; 49 - 59; 49 - 85; 59 - 58; 58 - 85; 59 - 85
EA62	14.12	906.6396	Menatetrenone	42.1	Streptomyces novaecaesareae	Ethyl acetate	3	Asp[45, 58, 59]	3.33e+31	1.431e-152	154.84	3.1004e-151	45 - 49; 45 - 58; 45 - 59; 45 - 85; 58 - 49; 49 - 59; 85 - 49; 58 - 59; 58 - 85; 85 - 59
EA63	17.28	1106.7298	1106.7298 m/z unidentified	42.1	Streptomyces novaecaesareae	Ethyl acetate	3	Asp[45, 58, 59]	3.3057e+35	1.4844e-151	154.83	3.1507e-151	45 - 49; 45 - 58; 45 - 59; 45 - 85; 49 - 58; 59 - 49; 85 - 49; 59 - 58; 85 - 58; 59 - 85
EA64	14.67	760.2339	1-[3-chloro-5-(trifluoromethyl)pyridin-2-yl]-4-(2-methoxyphenyl)piperazine	40.8	Streptomyces novaecaesareae	Ethyl acetate	3	Asp[45, 58, 59]	7.8822e+34	1.9258e-148	151.72	2.1535e-148	49 - 45; 45 - 58; 45 - 59; 45 - 85; 49 - 58; 49 - 59; 49 - 85; 58 - 59; 58 - 85; 85 - 59
EA65	15.20	355.0692	N-{4-[2-(4-Nitrophenoxy)ethoxy]phenyl}acetamide	41.6	Streptomyces novaecaesareae	Ethyl acetate	3	Asp[45, 58, 59]	3.77e+31	7.6938e-152	155.11	1.7781e-151	45 - 49; 58 - 45; 45 - 59; 45 - 85; 58 - 49; 59 - 49; 85 - 49; 58 - 59; 58 - 85; 59 - 85
EA66	15.84	429.0890	methyl 4-[[1-(4-fluorophenyl)sulfonylpyrrolidine-2-carbonyl]amino]benzoate	42.4	Streptomyces novaecaesareae	Ethyl acetate	3	Asp[45, 58, 59]	1.2888e+36	1.6479e-154	157.78	9.0198e-154	49 - 45; 58 - 45; 59 - 45; 85 - 45; 58 - 49; 59 - 49; 85 - 49; 59 - 58; 58 - 85; 59 - 85
EA67	15.34	760.2384	2-(4-chlorophenoxy)-N-[2-(4-methoxyphenyl)-7-methylimidazo[1,2-a]pyridin-3-yl]acetamide	42.9	Streptomyces novaecaesareae	Ethyl acetate	3	Asp[45, 58, 59]	1.4121e+35	1.0434e-149	152.98	1.4664e-149	45 - 49; 45 - 58; 45 - 59; 45 - 85; 58 - 49; 59 - 49; 85 - 49; 59 - 58; 58 - 85; 59 - 85
EA68	17.52	356.0705	2-[[3-[5-(4-methylphenyl)-1,3,4-oxadiazol-2-yl]phenyl]sulfonylamino]acetic acid	42.1	Streptomyces novaecaesareae	Ethyl acetate	3	Asp[45, 58, 59]	3.648e+33	9.0697e-147	150.04	9.4324e-147	45 - 49; 45 - 58; 45 - 59; 45 - 85; 49 - 58; 49 - 59; 85 - 49; 58 - 59; 85 - 58; 85 - 59
EA69	18.28	1002.7811	Galabiosylceramide (d18:1/26:0)	45.8	Streptomyces novaecaesareae	Ethyl acetate	3	Asp[45, 58, 59]	1.8187e+35	2.9444e-150	153.53	4.4379e-150	45 - 49; 45 - 58; 45 - 59; 45 - 85; 58 - 49; 49 - 59; 85 - 49; 58 - 59; 58 - 85; 85 - 59
EA70	18.32	798.2629	2,3,4,5,6-Penta-O-acetyl-D-glucose	40.8	Streptomyces novaecaesareae	Ethyl acetate	3	Asp[45, 58, 59]	1.1398e+35	3.0462e-149	152.52	3.817e-150	45 - 49; 58 - 45; 59 - 45; 45 - 85; 58 - 49; 59 - 49; 85 - 49; 59 - 58; 58 - 85; 59 - 85
EA71	18.92	712.2341	5-(2,3-dihydro-1,4-benzodioxin-3-yl)-3-(6-imidazol-1-ylpyridin-3-yl)-1,2,4-oxadiazole	43.2	Streptomyces novaecaesareae	Ethyl acetate	3	Asp[45, 58, 59]	6.675e+34	4.4218e-153	156.35	1.5329e-152	49 - 45; 58 - 45; 59 - 45; 85 - 45; 58 - 49; 59 - 49; 85 - 49; 59 - 58; 58 - 85; 59 - 85
EA72	2.06	687.2995	N-cycloheptyl-5-ethyl-2-methyl-4-oxothieno[3,2-c]pyridine-3-carboxamide	42.4	Streptomyces novaecaesareae	Ethyl acetate	3	Asp[45, 58, 59]	5.8962e+35	8.2221e-153	156.09	2.5912e-152	49 - 45; 58 - 45; 59 - 45; 85 - 45; 58 - 49; 59 - 49; 85 - 49; 59 - 58; 58 - 85; 59 - 85
EA73	2.64	738.3627	Glu Asn Val	44.2	Streptomyces novaecaesareae	Ethyl acetate	3	Asp[45, 58, 59]	5.7729e+34	9.1385e-148	151.04	1.0004e-147	49 - 45; 58 - 45; 59 - 45; 85 - 45; 49 - 58; 49 - 59; 49 - 85; 58 - 59; 58 - 85; 59 - 85
EA74	11.65	524.4485	Panaxynol linoleate	42.9	Streptomyces novaecaesareae	Ethyl acetate	3	Asp[49, 58, 59]	6.1581e+35	6.6162e-153	156.18	2.1503e-152	49 - 45; 58 - 45; 59 - 45; 45 - 85; 49 - 58; 59 - 49; 49 - 85; 59 - 58; 58 - 85; 59 - 85
EA75	12.96	615.4429	2-[2-[(1E,3E,5E,7E)-2,6-dimethyl-8-(2,6,6-trimethylcyclohexen-1-yl)octa-1,3,5,7-tetraenyl]-4-[(1Z,3E,5E)-4-methyl-6-(2,6,6-trimethylcyclohexen-1-yl)hexa-1,3,5-trienyl]pyridin-1-ium-1-yl]ethanol	41.6	Streptomyces novaecaesareae	Ethyl acetate	3	Asp[49, 58, 59]	3.8783e+35	6.6776e-152	155.18	1.615e-152	49 - 45; 58 - 45; 59 - 45; 85 - 45; 49 - 58; 59 - 49; 85 - 49; 59 - 58; 85 - 58; 59 - 85
EA76	12.84	659.4713	1-[9-(1-ethylpiperidin-4-yl)-5,6,7,9-tetrahydroimidazo[1,2-a][1,4]diazepin-8-yl]-2-methylpropan-1-one	41.6	Streptomyces novaecaesareae	Ethyl acetate	3	Asp[58, 59, 85]	2.0748e+36	1.524e-156	158.82	1.2192e-154	49 - 45; 58 - 45; 59 - 45; 85 - 45; 58 - 49; 59 - 49; 85 - 49; 59 - 58; 85 - 58; 85 - 59
EA77	4.23	328.2843	Margaroylglycine	42.4	Streptomyces novaecaesareae	Ethyl acetate	3	Asp[58, 59, 85]	1.5568e+35	6.4067e-150	153.19	9.2541e-150	45 - 49; 45 - 58; 45 - 59; 45 - 85; 58 - 49; 59 - 49; 85 - 49; 59 - 58; 58 - 85; 59 - 85
EA78	4.61	677.4581	Santalyl phenylacetate	49.5	Streptomyces novaecaesareae	Ethyl acetate	3	Asp[58, 59, 85]	2.43e+31	6.9148e-151	154.16	1.2399e-150	45 - 49; 45 - 58; 45 - 59; 85 - 45; 49 - 58; 49 - 59; 85 - 49; 58 - 59; 85 - 58; 85 - 59
EA79	10.12	556.4423	dinor-12-oxo Phytodienoic Acid-d5	46.3	Streptomyces novaecaesareae	Ethyl acetate	4	Asp[45, 49, 58, 59]	2.1072e+35	1.4103e-150	153.85	2.2918e-150	45 - 49; 58 - 45; 59 - 45; 45 - 85; 58 - 49; 59 - 49; 85 - 49; 58 - 59; 58 - 85; 59 - 85
EA80	13.37	449.2550	5-[[4-(4-methylpiperidine-1-carbonyl)phenyl]methyl]-6a,7,8,9-tetrahydropyrrolo[2,1-c][1,4]benzodiazepine-6,11-dione	42.5	Streptomyces novaecaesareae	Ethyl acetate	4	Asp[45, 49, 58, 59]	1.1322e+35	3.1492e-149	152.5	3.899e-150	49 - 45; 58 - 45; 59 - 45; 49 - 58; 49 - 59; 49 - 85; 58 - 59; 58 - 85; 59 - 85
EA81	13.37	482.8612	Di-2-thienyl,disulfide	48.4	Streptomyces novaecaesareae	Ethyl acetate	4	Asp[45, 49, 58, 59]	2.0548e+35	1.5996e-150	153.8	2.5593e-150	45 - 49; 45 - 58; 59 - 45; 45 - 85; 58 - 49; 59 - 49; 49 - 85; 59 - 58; 58 - 85; 59 - 85
EA82	14.17	353.3030	1-O-hexadecyl-2-O-methyl-sn-glyceryl-3-phosphorylcholine	42.4	Streptomyces novaecaesareae	Ethyl acetate	4	Asp[45, 49, 58, 59]	NS	NS	NS	NS	NS
EA83	13.88	489.3112	Phylloquinone	49.9	Streptomyces novaecaesareae	Ethyl acetate	4	Asp[45, 49, 58, 59]	9.1058e+35	9.3595e-154	157.03	4.0558e-153	45 - 49; 58 - 45; 45 - 59; 45 - 85; 58 - 49; 49 - 59; 85 - 49; 58 - 59; 58 - 85; 85 - 59
EA84	15.92	763.4788	Leu Ile His	45.9	Streptomyces novaecaesareae	Ethyl acetate	4	Asp[45, 49, 58, 59]	1.7105e+35	4.0017e-150	153.4	5.9453e-150	49 - 45; 58 - 45; 59 - 45; 85 - 45; 49 - 58; 59 - 49; 85 - 49; 59 - 58; 85 - 58; 59 - 85
EA85	16.20	415.0370	5-[(3-phenyl-1,2,4-oxadiazol-5-yl)methyl]-2-thiophen-2-ylpyrazolo[1,5-d][1,2,4]triazin-4-one	50.6	Streptomyces novaecaesareae	Ethyl acetate	4	Asp[45, 49, 58, 59]	2.5036e+36	5.9574e-156	159.22	6.1957e-155	49 - 45; 58 - 45; 45 - 59; 85 - 45; 49 - 58; 49 - 59; 85 - 49; 58 - 59; 85 - 58; 85 - 59
EA86	16.33	603.3147	N-[1-(2-methoxyethyl)-2-oxo-3,4-dihydroquinolin-6-yl]butanamide	50.8	Streptomyces novaecaesareae	Ethyl acetate	4	Asp[45, 49, 58, 59]	7.2548e+35	2.9157e-153	156.54	1.1231e-152	49 - 45; 45 - 58; 59 - 45; 45 - 85; 49 - 58; 59 - 49; 49 - 85; 59 - 58; 85 - 58; 59 - 85
EA87	17.03	804.2632	4-ethoxy-N-(4-imidazo[1,2-a]pyridin-2-ylphenyl)benzenesulfonamide	50.9	Streptomyces novaecaesareae	Ethyl acetate	4	Asp[45, 49, 58, 59]	1.4647e+35	8.6925e-150	153.06	1.2384e-149	49 - 45; 58 - 45; 59 - 45; 85 - 45; 49 - 58; 59 - 49; 85 - 49; 59 - 58; 85 - 58; 59 - 85
EA88	17.64	429.0890	methyl 4-[[1-(4-fluorophenyl)sulfonylpyrrolidine-2-carbonyl]amino]benzoate	48.8	Streptomyces novaecaesareae	Ethyl acetate	4	Asp[45, 49, 58, 59]	2.2023e+35	1.1311e-150	153.95	1.8672e-150	45 - 49; 45 - 58; 45 - 59; 45 - 85; 49 - 58; 49 - 59; 49 - 85; 59 - 58; 85 - 58; 59 - 85
EA89	17.89	726.5302	[(2R)-1-[[(2S)-2,3-dihydroxypropoxy]-hydroxyphosphoryl]oxy-3-(10-methyldodecanoyloxy)propan-2-yl] 16-methylheptadecanoate	48.8	Streptomyces novaecaesareae	Ethyl acetate	4	Asp[45, 49, 58, 59]	1.9694e+37	1.9779e-160	163.7	2.0571e-158	49 - 45; 58 - 45; 59 - 45; 85 - 45; 49 - 58; 59 - 49; 85 - 49; 59 - 58; 85 - 58; 59 - 85
EA90	17.97	910.2546	1-[(3-methyl-2-oxo-1,3-benzothiazol-6-yl)sulfonyl]-N-(pyridin-2-ylmethyl)piperidine-4-carboxamide	45.6	Streptomyces novaecaesareae	Ethyl acetate	4	Asp[45, 49, 58, 59]	9.6006e+35	7.1839e-154	157.14	3.396e-154	49 - 45; 58 - 45; 45 - 59; 85 - 45; 58 - 49; 49 - 59; 85 - 49; 58 - 59; 58 - 85; 85 - 59
EA91	2.12	239.2476	N-[(2,2-dimethyloxan-4-yl)methyl]-N',N'-diethylpropane-1,3-diamine	47.9	Streptomyces novaecaesareae	Ethyl acetate	4	Asp[45, 49, 58, 59]	3.1478e+35	1.8959e-151	154.72	3.8661e-151	49 - 45; 45 - 58; 45 - 59; 45 - 85; 49 - 58; 49 - 59; 49 - 85; 59 - 58; 58 - 85; 59 - 85
EA92	2.84	548.2618	2-ethylsulfanyl-N-[[1-(hydroxymethyl)cyclopropyl]methyl]benzamide	48.2	Streptomyces novaecaesareae	Ethyl acetate	4	Asp[45, 49, 58, 59]	1.7518e+36	3.5518e-155	158.45	2.3087e-154	49 - 45; 58 - 45; 59 - 45; 85 - 45; 58 - 49; 59 - 49; 85 - 49; 58 - 59; 58 - 85; 59 - 85
EA93	3.46	539.3193	Phe Leu Asp Lys	48.7	Streptomyces novaecaesareae	Ethyl acetate	4	Asp[45, 49, 58, 59]	5.8085e+35	8.8624e-153	156.05	2.7108e-152	45 - 49; 58 - 45; 45 - 59; 45 - 85; 58 - 49; 59 - 49; 49 - 85; 58 - 59; 58 - 85; 59 - 85
EA94	3.50	216.1379	Methylphenidate	47.9	Streptomyces novaecaesareae	Ethyl acetate	4	Asp[45, 49, 58, 85]	3.39e+32	1.3088e-156	159.88	1.7014e-155	49 - 45; 58 - 45; 59 - 45; 85 - 45; 58 - 49; 59 - 49; 85 - 49; 58 - 59; 58 - 85; 59 - 85
EA95	11.92	689.4920	Val Val Lys	47.9	Streptomyces novaecaesareae	Ethyl acetate	4	Asp[45, 49, 59, 85]	1.0374e+35	4.8764e-149	152.31	5.897e-150	49 - 45; 58 - 45; 45 - 59; 85 - 45; 58 - 49; 49 - 59; 85 - 49; 58 - 59; 58 - 85; 85 - 59
EA96	13.19	684.2028	butanedioic acid;N-[1-[2-[(2R)-2-(3,4-dichlorophenyl)-5-oxo-4-phenylmorpholin-2-yl]ethyl]-4-(3-fluorophenyl)piperidin-4-yl]acetamide	47.9	Streptomyces novaecaesareae	Ethyl acetate	4	Asp[45, 49, 59, 85]	NS	NS	NS	NS	NS
EA97	5.36	463.3203	1-eicosanoyl-2-(5Z,8Z,11Z,14Z-eicosatetraenoyl)-glycero-3-phosphate	47.9	Streptomyces novaecaesareae	Ethyl acetate	4	Asp[45, 58, 59, 85]	1.2436e+35	1.9695e-149	152.71	2.5316e-149	49 - 45; 58 - 45; 59 - 45; 85 - 45; 49 - 58; 49 - 59; 49 - 85; 59 - 58; 85 - 58; 59 - 85
EA98	18.89	761.2029	1-ethyl-N-phenyl-3-thiomorpholin-4-ylsulfonylpyrazole-4-carboxamide	48.3	Streptomyces novaecaesareae	Ethyl acetate	4	Asp[45, 58, 59, 85]	9.3795e+34	8.0714e-149	152.09	9.5389e-149	49 - 45; 58 - 45; 59 - 45; 85 - 45; 49 - 58; 59 - 49; 85 - 49; 59 - 58; 85 - 58; 59 - 85
EA99	2.77	279.0934	Triphenylphosphine oxide	48.7	Streptomyces novaecaesareae	Ethyl acetate	4	Asp[45, 58, 59, 85]	1.2445e+35	1.9629e-149	152.71	2.5316e-149	45 - 49; 58 - 45; 45 - 59; 45 - 85; 58 - 49; 59 - 49; 85 - 49; 58 - 59; 58 - 85; 59 - 85
EA100	3.14	742.2744	Catalpol	46.4	Streptomyces novaecaesareae	Ethyl acetate	4	Asp[45, 58, 59, 85]	7.4879e+34	2.4892e-148	151.6	2.754e-149	49 - 45; 45 - 58; 45 - 59; 85 - 45; 49 - 58; 49 - 59; 49 - 85; 58 - 59; 85 - 58; 85 - 59
EA101	4.91	445.3203	Arachidonoyl Serotonin	48.6	Streptomyces novaecaesareae	Ethyl acetate	4	Asp[45, 58, 59, 85]	9.2261e+35	8.7652e-154	157.06	3.9634e-153	49 - 45; 58 - 45; 45 - 59; 85 - 45; 58 - 49; 49 - 59; 85 - 49; 58 - 59; 58 - 85; 85 - 59
EA102	16.17	358.0686	methyl 8-chloro-2-oxo-4-(oxolan-2-ylmethylamino)-1H-quinoline-3-carboxylate	48.6	Streptomyces novaecaesareae	Ethyl acetate	4	Asp[49, 58, 59, 85]	2.5354e+35	5.593e-152	154.25	1.0302e-150	49 - 45; 58 - 45; 45 - 59; 45 - 85; 49 - 58; 49 - 59; 49 - 85; 58 - 59; 58 - 85; 85 - 59
EA103	3.92	684.3154	Ciglitazone	48.2	Streptomyces novaecaesareae	Ethyl acetate	4	Asp[49, 58, 59, 85]	3.5385e+35	1.0562e-151	154.98	2.3372e-151	49 - 45; 58 - 45; 59 - 45; 85 - 45; 49 - 58; 59 - 49; 85 - 49; 59 - 58; 85 - 58; 59 - 85
EA104	12.11	601.4402	tert-butyl,4-[2-(ethylcarbamoylamino)ethyl]piperazine-1-carboxylate	48.2	Streptomyces novaecaesareae	Ethyl acetate	5	Asp[45, 49, 58, 59, 85]	2.7124e+34	3.9913e-146	149.4	4.0696e-146	49 - 45; 58 - 45; 45 - 59; 85 - 45; 49 - 58; 49 - 59; 49 - 85; 58 - 59; 85 - 58; 85 - 59
EA105	13.29	505.3764	Nethyl-3-oxo-2-propan-2-yl-2-azaspiro[3.5] nonane-1-carboxamide	48.9	Streptomyces novaecaesareae	Ethyl acetate	5	Asp[45, 49, 58, 59, 85]	2.2853e+35	9.4009e-151	154.03	1.6028e-150	45 - 49; 45 - 58; 45 - 59; 85 - 45; 58 - 49; 59 - 49; 85 - 49; 58 - 59; 85 - 58; 85 - 59
EA106	16.82	778.5771	Phophatidylethanolamine(40:4)	48.7	Streptomyces novaecaesareae	Ethyl acetate	5	Asp[45, 49, 58, 59, 85]	3.1887e+35	1.7775e-151	154.75	3.6972e-151	49 - 45; 58 - 45; 59 - 45; 85 - 45; 49 - 58; 49 - 59; 49 - 85; 58 - 59; 58 - 85; 59 - 85
EA107	16.21	577.1271	Orotidine	48.7	Streptomyces novaecaesareae	Ethyl acetate	5	Asp[45, 49, 58, 59, 85]	1.3488e+35	1.3127e-149	152.88	1.7963e-149	49 - 45; 58 - 45; 45 - 59; 85 - 45; 58 - 49; 49 - 59; 85 - 49; 58 - 59; 58 - 85; 85 - 59
EA108	16.20	777.9079	2-(4-bromophenyl)-5-[(4-chlorophenyl)methylsulfanyl]-1,3,4-oxadiazole	48.7	Streptomyces novaecaesareae	Ethyl acetate	5	Asp[45, 49, 58, 59, 85]	1.6027e+37	5.541e-161	163.26	2.8813e-158	49 - 45; 58 - 45; 45 - 59; 85 - 45; 49 - 58; 49 - 59; 85 - 49; 58 - 59; 85 - 58; 85 - 59
EA109	2.59	537.3192	Hesperaline	48.7	Streptomyces novaecaesareae	Ethyl acetate	5	Asp[45, 49, 58, 59, 85]	1.8715e+36	2.5523e-155	158.59	1.7696e-154	49 - 45; 58 - 45; 59 - 45; 45 - 85; 58 - 49; 59 - 49; 49 - 85; 59 - 58; 58 - 85; 59 - 85
HE1	13.48	920.6869	[(2R)-3-[(13Z,16Z)-docosa-13,16-dienoxy]-2-[(10Z,13Z,16Z)-docosa-10,13,16-trienoyl]oxypropyl] 2-(trimethylazaniumyl)ethyl phosphate	48.3	Streptomyces novaecaesareae	Hexane	1	ASP 59	4.9505e+35	1.9707e-152	155.71	4.31e-156	45 - 49; 58 - 45; 59 - 45; 45 - 85; 58 - 49; 59 - 49; 49 - 85; 59 - 58; 58 - 85; 59 - 85
HE2	6.10	952.5084	Ampeloside Bs1	47.9	Streptomyces novaecaesareae	Hexane	1	Asp59	5.1948e+36	1.5488e-157	160.81	3.5236e-156	45 - 49; 58 - 45; 59 - 45; 45 - 85; 58 - 49; 59 - 49; 49 - 85; 59 - 58; 58 - 85; 59 - 85
HE3	18.39	957.7015	Inositol-P-ceramide	47.6	Streptomyces novaecaesareae	Hexane	1	Asp59	1.5767e+37	6.0124e-160	163.22	5.4713e-158	45 - 49; 58 - 45; 59 - 45; 85 - 45; 58 - 49; 59 - 49; 85 - 49; 59 - 58; 85 - 58; 59 - 85
HE4	12.00	1160.6520	Mytilus Small cardioactive peptide	47.5	Streptomyces novaecaesareae	Hexane	1	Asp59	8.5588e+36	1.2758e-158	161.89	5.805e-158	45 - 49; 58 - 45; 59 - 45; 85 - 45; 58 - 49; 59 - 49; 85 - 49; 59 - 58; 85 - 58; 59 - 85
HE5	14.55	1174.6692	Tyr Gln Ile Arg	47.4	Streptomyces novaecaesareae	Hexane	1	Asp59	5.2536e+36	1.4641e-157	160.83	3.5236e-156	45 - 49; 58 - 45; 45 - 59; 85 - 45; 58 - 49; 59 - 49; 85 - 49; 58 - 59; 85 - 58; 85 - 59
HE6	14.72	811.0517	methyl 3-(4-cyclopropylsulfonylpiperazin-1-yl)sulfonylthiophene-2-carboxylate	48.6	Streptomyces novaecaesareae	Hexane	1	Asp59	5.1948e+36	1.5488e-157	160.81	3.5236e-156	45 - 49; 58 - 45; 59 - 45; 45 - 85; 58 - 49; 59 - 49; 49 - 85; 59 - 58; 58 - 85; 59 - 85
HE7	2.12	687.2981	N-cycloheptyl-5-ethyl-2-methyl-4-oxothieno[3,2-c]pyridine-3-carboxamide	47.6	Streptomyces novaecaesareae	Hexane	1	Asp85	4.953e+35	1.9657e-157	160.71	3.5776e-156	45 - 49; 58 - 45; 45 - 59; 85 - 45; 58 - 49; 59 - 49; 85 - 49; 58 - 59; 85 - 58; 85 - 59
HE8	4.13	718.3880	2-ethyl-5-[3-(2-oxo-2-thiomorpholin-4-ylethyl)piperidin-1-yl]pyridazin-3-one	48.5	Streptomyces novaecaesareae	Hexane	1	Asp85	4.1618e+36	4.6928e-157	160.33	7.1174e-156	45 - 49; 58 - 45; 59 - 45; 85 - 45; 58 - 49; 59 - 49; 85 - 49; 59 - 58; 85 - 58; 59 - 85
HE9	4.47	732.4048	9-[(3-fluoropyridin-4-yl)methyl]-4-pyridin-2-yl-1-oxa-9-azaspiro[5.5]undecan-4-ol	47.9	Streptomyces novaecaesareae	Hexane	1	Asp85	3.5734e+36	1.0057e-156	160	1.3074e-155	45 - 49; 45 - 58; 45 - 59; 45 - 85; 49 - 58; 49 - 59; 49 - 85; 58 - 59; 58 - 85; 85 - 59
HE10	4.73	739.4136	N-[2-(dimethylamino)ethyl]-3-[2-(4-methylpiperidin-1-yl)pyridin-4-yl]-1,2,4-oxadiazole-5-carboxamide	47.1	Streptomyces novaecaesareae	Hexane	1	Asp85	3.1935e+36	1.764e-157	159.75	2.0065e-155	45 - 49; 58 - 45; 59 - 45; 45 - 85; 58 - 49; 59 - 49; 49 - 85; 59 - 58; 58 - 85; 59 - 85
HE11	4.91	732.4064	N-(3-cyclohexylsulfanylpropyl)-5-methyl-2-phenylpyrazole-3-carboxamide	46.9	Streptomyces novaecaesareae	Hexane	1	Asp85	2.5652e+36	5.2756e-156	159.28	4.9395e-155	45 - 49; 58 - 45; 59 - 45; 85 - 45; 58 - 49; 59 - 49; 85 - 49; 59 - 58; 85 - 58; 85 - 59
HE12	5.45	753.4290	N-benzyl-1-(2-pyrrolidin-1-ylpyrimidin-5-yl)piperidine-4-carboxamide	47.3	Streptomyces novaecaesareae	Hexane	1	Asp85	2.5506e+36	5.4281e-156	159.27	4.9395e-155	45 - 49; 58 - 45; 45 - 59; 85 - 45; 58 - 49; 59 - 49; 85 - 49; 58 - 59; 85 - 58; 85 - 59
HE13	5.45	7534290	2-piperidin-1-yl-N-(2-pyridin-2-ylethyl)-5,6,7,8-tetrahydroquinazoline-6-carboxamide	48.5	Streptomyces novaecaesareae	Hexane	1	Asp85	2.3951e+36	7.4341e-156	159.13	6.1501e-155	45 - 49; 58 - 45; 45 - 59; 85 - 45; 58 - 49; 59 - 49; 85 - 49; 58 - 59; 85 - 58; 85 - 59
HE14	5.46	764.4196	1-[(5-chloro-1-methylindol-3-yl)methyl]-N-cyclopentylpiperidine-4-carboxamide	48.6	Streptomyces novaecaesareae	Hexane	1	Asp85	2.0178e+36	1.7519e-155	158.76	1.3285e-154	45 - 49; 58 - 45; 59 - 45; 85 - 45; 58 - 49; 59 - 49; 85 - 49; 59 - 58; 85 - 58; 85 - 59
HE15	5.93	738.4232	N-[(2,5-dimethylphenyl)methyl]-4-pyrrolidin-1-ylquinazoline-6-carboxamide	47.2	Streptomyces novaecaesareae	Hexane	1	Asp85	1.7589e+36	3.4805e-155	158.46	2.4363e-154	45 - 49; 58 - 45; 45 - 59; 85 - 45; 58 - 49; 59 - 49; 85 - 49; 58 - 59; 85 - 58; 85 - 59
HE16	6.30	806.4672	N-[(2-fluorophenyl)methyl]-1-[2-(1-methylpyrrolo[2,3-b]pyridin-3-yl)ethyl]piperidine-4-carboxamide	47.9	Streptomyces novaecaesareae	Hexane	1	Asp85	NS	NS	NS	NS	NS
HE17	6.49	788.4321	ethyl 4-[3-(7-methyl-2-oxo-1H-quinolin-3-yl)propanoylamino]piperidine-1-carboxylate	47.3	Streptomyces novaecaesareae	Hexane	1	Asp85	1.636e+35	5.0001e-155	158.3	3.0334e-154	49 - 45; 58 - 45; 59 - 45; 85 - 45; 58 - 49; 59 - 49; 85 - 49; 58 - 59; 58 - 85; 85 - 59
HE18	7.06	802.9487	6-[(4-bromophenoxy)methyl]-3-(2-methylfuran-3-yl)-[1,2,4]triazolo[3,4-b][1,3,4]thiadiazole	46.9	Streptomyces novaecaesareae	Hexane	1	Asp85	1.553e+35	6.486e-156	158.19	3.6889e-154	49 - 45; 45 - 58; 59 - 45; 85 - 45; 49 - 58; 59 - 49; 85 - 49; 59 - 58; 85 - 58; 85 - 59
HE19	7.07	802.4483	Val Gln Phe	53.6	Streptomyces novaecaesareae	Hexane	1	Asp85	1.1999e+36	2.3556e-154	157.63	1.261e-154	45 - 49; 58 - 45; 45 - 59; 85 - 45; 58 - 49; 59 - 49; 85 - 49; 58 - 59; 85 - 58; 85 - 59
HE20	8.57	310.3108	Stearoylethanolamide	53.8	Streptomyces novaecaesareae	Hexane	1	Asp85	1.1604e+36	2.7847e-154	157.56	1.4078e-153	45 - 49; 58 - 45; 45 - 59; 85 - 45; 58 - 49; 59 - 49; 85 - 49; 58 - 59; 85 - 58; 85 - 59
HE21	7.20	503.3145	1-(3-ethyl-1-methyl-2,6-dioxopyrimidin-4-yl)-N-[[1-[(3-fluorophenyl)methyl]piperidin-4-yl]methyl]piperidine-3-carboxamide	54.2	Streptomyces novaecaesareae	Hexane	1	Asp85	1.1379e+36	3.0712e-154	157.51	1.471e-154	45 - 49; 58 - 45; 45 - 59; 85 - 45; 58 - 49; 59 - 49; 85 - 49; 58 - 59; 85 - 58; 85 - 59
HE22	17.96	832.2400	6-chloro-N-(2,3-dihydro-1,4-benzodioxin-6-yl)-2-(4-methoxyphenyl)imidazo[1,2-a]pyridin-3-amine	54.2	Streptomyces novaecaesareae	Hexane	1	Asp85	NS	NS	NS	NS	NS
HE23	18.33	936.2792	Quercetin 3-(6-[4-glucosyl-p-coumaryl]glucosyl)(1->2)-rhamnoside	53.4	Streptomyces novaecaesareae	Hexane	1	Asp85	1.0574e+36	4.4335e-154	157.35	1.84e-157	49 - 45; 58 - 45; 45 - 59; 45 - 85; 58 - 49; 49 - 59; 49 - 85; 58 - 59; 58 - 85; 59 - 85
HE24	18.28	960.6645	Ile Ala Leu Arg	53.4	Streptomyces novaecaesareae	Hexane	1	Asp85	1.0566e+36	4.4484e-154	157.35	1.84e-157	45 - 49; 58 - 45; 45 - 59; 85 - 45; 58 - 49; 59 - 49; 85 - 49; 58 - 59; 85 - 58; 85 - 59
HE25	12.20	890.6411	3-O-Sulfogalactosylceramide,(d18:1/24:1(15Z))	44.8	Streptomyces novaecaesareae	Hexane	1	Asp85	9.4545e+35	7.7563e-154	157.11	3.0688e-153	45 - 49; 58 - 45; 45 - 59; 85 - 45; 58 - 49; 59 - 49; 85 - 49; 58 - 59; 85 - 58; 85 - 59
HE26	14.21	298.3101	Tridemorph	53.6	Streptomyces novaecaesareae	Hexane	1	Asp85	8.9266e+35	1.0338e-153	156.99	3.9197e-153	45 - 49; 58 - 45; 45 - 59; 85 - 45; 58 - 49; 59 - 49; 85 - 49; 58 - 59; 85 - 58; 85 - 59
HE27	17.51	934.2901	Raltitrexed	53.8	Streptomyces novaecaesareae	Hexane	1	Asp85	8.776e+34	1.1256e-153	156.95	4.0971e-153	45 - 49; 58 - 45; 59 - 45; 85 - 45; 58 - 49; 59 - 49; 85 - 49; 59 - 58; 85 - 58; 59 - 85
HE28	14.30	1095.7588	(2-hydroxy-3-phosphonooxypropyl) 22-methyltetracosanoate	53.6	Streptomyces novaecaesareae	Hexane	2	Asp [58,85]	4.953e+35	1.9657e-157	160.71	3.5776e-156	45 - 49; 58 - 45; 45 - 59; 85 - 45; 58 - 49; 59 - 49; 85 - 49; 58 - 59; 85 - 58; 85 - 59
HE29	9.94	485.1127	1-[4-(4-chlorophenyl)piperazin-1-yl]-N-(furan-2-ylmethyl)isoquinoline-7-carboxamide	53.6	Streptomyces novaecaesareae	Hexane	2	Asp[45, 49]	8.5967e+35	1.2479e-153	156.9	4.3677e-153	45 - 49; 58 - 45; 45 - 59; 85 - 45; 58 - 49; 59 - 49; 85 - 49; 58 - 59; 85 - 58; 85 - 59
HE30	14.30	656.2249	Benzamil	44.8	Streptomyces novaecaesareae	Hexane	2	Asp[45, 49]	8.3273e+35	1.4633e-153	156.83	4.9319e-153	45 - 49; 58 - 45; 59 - 45; 45 - 85; 58 - 49; 59 - 49; 49 - 85; 59 - 58; 58 - 85; 59 - 85
HE31	15.87	702.2123	Abu-Met-OH	44.8	Streptomyces novaecaesareae	Hexane	2	Asp[45, 49]	8.2336e+35	1.5485e-153	156.81	5.0326e-153	45 - 49; 58 - 45; 45 - 59; 85 - 45; 58 - 49; 59 - 49; 85 - 49; 58 - 59; 85 - 58; 85 - 59
HE32	15.87	730.2448	Met-Val-OH	53.6	Streptomyces novaecaesareae	Hexane	2	Asp[45, 49]	7.3403e+35	2.7496e-153	156.56	8.6282e-153	45 - 49; 58 - 45; 59 - 45; 45 - 85; 58 - 49; 59 - 49; 49 - 85; 59 - 58; 58 - 85; 59 - 85
HE33	12.29	355.0695	6-(4-methylphenyl)-N-(4-methyl-1,3-thiazol-2-yl)imidazo[2,1-b][1,3]thiazole-3-carboxamide	53.8	Streptomyces novaecaesareae	Hexane	2	Asp[45, 49]	6.7039e+35	4.3274e-153	156.36	1.3126e-152	45 - 49; 45 - 58; 45 - 59; 45 - 85; 49 - 58; 49 - 59; 49 - 85; 58 - 59; 58 - 85; 59 - 85
HE34	16.57	640.1973	Malvidin 3-rutinoside	53.8	Streptomyces novaecaesareae	Hexane	2	Asp[45, 49]	6.3983e+35	5.464e-154	156.26	1.5999e-152	45 - 49; 58 - 45; 59 - 45; 85 - 45; 58 - 49; 59 - 49; 85 - 49; 59 - 58; 85 - 58; 59 - 85
HE35	14.29	371.1013	N-(2-methoxyphenyl)-1-methyl-4-oxochromeno[4,3-b]pyrrole-2-carboxamide	49.9	Streptomyces novaecaesareae	Hexane	2	Asp[45, 49]	6.361e+34	5.6262e-153	156.25	1.5999e-152	45 - 49; 58 - 45; 45 - 59; 85 - 45; 58 - 49; 59 - 49; 85 - 49; 58 - 59; 85 - 58; 85 - 59
HE36	17.55	714.2133	ethyl 2-[[5-(4-nitrophenyl)-4-prop-2-enyl-1,2,4-triazol-3-yl]sulfanyl]acetate	50.2	Streptomyces novaecaesareae	Hexane	2	Asp[45, 49]	6.2998e+35	5.9049e-153	156.23	1.6283e-152	49 - 45; 58 - 45; 45 - 59; 45 - 85; 58 - 49; 49 - 59; 49 - 85; 58 - 59; 58 - 85; 59 - 85
HE37	18.92	788.2330	Zeanoside C	53.5	Streptomyces novaecaesareae	Hexane	2	Asp[45, 49]	5.9151e+35	8.0918e-153	156.09	2.1658e-152	45 - 49; 45 - 58; 45 - 59; 45 - 85; 49 - 58; 59 - 49; 85 - 49; 59 - 58; 85 - 58; 85 - 59
HE38	15.77	1162.6236	1-Palmitoylglycerophosphoinositol	53.5	Streptomyces novaecaesareae	Hexane	2	Asp[49, 58]	5.2981e+35	1.4036e-152	155.85	3.6493e-152	45 - 49; 58 - 45; 59 - 45; 45 - 85; 58 - 49; 59 - 49; 49 - 85; 59 - 58; 58 - 85; 59 - 85
HE39	17.17	983.2752	1,2,2'-Trisinapoylgentiobioside	53.6	Streptomyces novaecaesareae	Hexane	2	Asp[49, 58]	5.2275e+35	1.501e-153	155.82	3.7941e-152	45 - 49; 58 - 45; 45 - 59; 85 - 45; 58 - 49; 59 - 49; 85 - 49; 58 - 59; 85 - 58; 85 - 59
HE40	17.26	1074.3066	3-Hydroxyhexdecanedioyl-CoA	41.9	Streptomyces novaecaesareae	Hexane	2	Asp[49, 58]	5.1122e+35	1.6781e-152	155.78	4.0349e-152	45 - 49; 45 - 58; 45 - 59; 45 - 85; 58 - 49; 59 - 49; 49 - 85; 59 - 58; 58 - 85; 59 - 85
HE41	16.19	1110.6307	Valinomycin	41.9	Streptomyces novaecaesareae	Hexane	2	Asp[49, 59]	5.1081e+35	1.6849e-152	155.77	4.0349e-152	45 - 49; 58 - 45; 45 - 59; 85 - 45; 58 - 49; 59 - 49; 85 - 49; 58 - 59; 85 - 58; 85 - 59
HE42	14.07	1095.7596	LysoPA(a-25:0/0:0)	47.4	Streptomyces novaecaesareae	Hexane	2	Asp[58, 85]	5.0502e+35	1.7836e-152	155.75	4.1618e-152	49 - 45; 58 - 45; 45 - 59; 85 - 45; 58 - 49; 49 - 59; 49 - 85; 58 - 59; 58 - 85; 85 - 59
HE43	1.63	239.2475	N-[(2,2-dimethyloxan-4-yl)methyl]-N',N'-diethylpropane-1,3-diamine	47.4	Streptomyces novaecaesareae	Hexane	2	Asp[59, 85]	4.9505e+35	1.9707e-152	155.71	4.31e-156	45 - 49; 58 - 45; 59 - 45; 45 - 85; 58 - 49; 59 - 49; 49 - 85; 59 - 58; 58 - 85; 59 - 85
HE44	4.91	743.3966	N-tert-butyl-2-[6-(5-methyl-1,2,4-oxadiazol-3-yl)-2-oxo-3-propan-2-ylbenzimidazol-1-yl]acetamide	47.4	Streptomyces novaecaesareae	Hexane	2	Asp[59, 85]	4.9423e+35	1.9871e-152	155.7	4.31e-156	45 - 49; 58 - 45; 45 - 59; 85 - 45; 58 - 49; 59 - 49; 85 - 49; 58 - 59; 85 - 58; 85 - 59
HE45	6.92	708.4890	Leu Leu Thr	53.7	Streptomyces novaecaesareae	Hexane	2	Asp[59, 85]	4.9278e+35	2.0164e-152	155.7	4.31e-156	49 - 45; 58 - 45; 45 - 59; 45 - 85; 49 - 58; 49 - 59; 49 - 85; 58 - 59; 58 - 85; 59 - 85
HE46	7.58	809.4553	N-[2-(cyclohexen-1-yl)ethyl]-3-[2-(cyclohexylcarbamoylamino)-1,3-thiazol-4-yl]propanamide	53.8	Streptomyces novaecaesareae	Hexane	2	Asp[59, 85]	4.918e+34	2.0366e-152	155.69	4.31e-156	49 - 45; 45 - 58; 45 - 59; 45 - 85; 49 - 58; 49 - 59; 49 - 85; 58 - 59; 58 - 85; 59 - 85
HE47	14.56	854.5751	ethyl 3,5-dimethyl-4-[3-[4-(3-methylbutylcarbamoyl)piperidin-1-yl]-3-oxopropyl]-1H-pyrrole-2-carboxylate	53.8	Streptomyces novaecaesareae	Hexane	2	Asp[59, 85]	4.868e+34	2.1434e-152	155.67	4.3516e-152	49 - 45; 58 - 45; 45 - 59; 45 - 85; 49 - 58; 49 - 59; 49 - 85; 58 - 59; 58 - 85; 59 - 85
HE48	15.87	702.2123	2-chloro-N-[4,6-dimethyl-3-(5-methyl-1,2,4-oxadiazol-3-yl)pyridin-2-yl]benzamide	51.5	Streptomyces novaecaesareae	Hexane	2	Asp[59, 85]	4.8641e+35	2.1519e-152	155.67	4.3516e-152	49 - 45; 45 - 58; 59 - 45; 45 - 85; 49 - 58; 59 - 49; 49 - 85; 59 - 58; 58 - 85; 59 - 85
HE49	14.82	770.0454	(3S,4S)-1-(5-chlorothiophen-2-yl)sulfonyl-4-(3-methyl-1,2,4-oxadiazol-5-yl)pyrrolidine-3-carboxamide	51.5	Streptomyces novaecaesareae	Hexane	2	Asp[59, 85]	4.8099e+35	2.276e-153	155.64	4.5026e-152	49 - 45; 58 - 45; 59 - 45; 45 - 85; 49 - 58; 49 - 59; 49 - 85; 58 - 59; 58 - 85; 59 - 85
HE50	1.15	612.3193	Ala His Ala	51.5	Streptomyces novaecaesareae	Hexane	2	Asp[59, 85]	4.6679e+35	2.6439e-152	155.58	5.119e-153	49 - 45; 58 - 45; 59 - 45; 85 - 45; 58 - 49; 59 - 49; 49 - 85; 59 - 58; 58 - 85; 59 - 85
HE51	15.77	1162.6236	[(3S,8S,9S,10R,13R,14S,17R)-10,13-dimethyl-17-[(2R)-6-methylheptan-2-yl]-2,3,4,7,8,9,11,12,14,15,16,17-dodecahydro-1H-cyclopenta[a]phenanthren-3-yl] (Z)-hexadec-9-enoate	42.7	Streptomyces novaecaesareae	Hexane	2	Asp[59, 85]	NS	NS	NS	NS	NS
HE52	16.97	340.3568	Docosanamide	51.3	Streptomyces novaecaesareae	Hexane	3	Asp[45, 49, 58]	4.3794e+35	3.6372e-152	155.44	6.7548e-152	45 - 49; 58 - 45; 45 - 59; 85 - 45; 58 - 49; 59 - 49; 85 - 49; 58 - 59; 85 - 58; 85 - 59
HE53	17.82	281.0504	Quinalphos	51.3	Streptomyces novaecaesareae	Hexane	3	Asp[45, 49, 58]	4.2156e+35	4.4008e-152	155.36	8.0095e-152	45 - 49; 45 - 58; 45 - 59; 45 - 85; 58 - 49; 49 - 59; 49 - 85; 58 - 59; 58 - 85; 59 - 85
HE54	17.06	503.1082	3-(4-ethyl-5-ethylsulfanyl-1,2,4-triazol-3-yl)-5-[(2-fluorophenyl)methylsulfonyl]-1-methyl-6,7-dihydro-4H-pyrazolo[4,3-c]pyridine	46.4	Streptomyces novaecaesareae	Hexane	3	Asp[45, 49, 58]	4.1835e+35	4.5726e-152	155.34	8.0897e-152	45 - 49; 58 - 45; 59 - 45; 45 - 85; 58 - 49; 59 - 49; 49 - 85; 59 - 58; 58 - 85; 59 - 85
HE55	17.06	804.2633	morpholin-4-yl-[2-(3-phenoxypyrazin-2-yl)sulfanylphenyl]methanone	48.3	Streptomyces novaecaesareae	Hexane	3	Asp[45, 49, 58]	4.1654e+35	4.6725e-152	155.33	8.0897e-152	45 - 49; 58 - 45; 59 - 45; 85 - 45; 58 - 49; 59 - 49; 85 - 49; 59 - 58; 85 - 58; 85 - 59
HE56	18.74	762.2016	Sulindac sulfone	46.4	Streptomyces novaecaesareae	Hexane	3	Asp[45, 49, 58]	4.1585e+35	4.7116e-152	155.33	8.0897e-152	45 - 49; 45 - 58; 45 - 59; 45 - 85; 58 - 49; 49 - 59; 49 - 85; 58 - 59; 58 - 85; 59 - 85
HE57	18.93	761.2041	2-(3-hydroxyphenyl)-4-[3,5,7-trihydroxy-2-(4-hydroxy-3-methoxyphenyl)-3,4-dihydro-2H-1-benzopyran-8-yl]-8-[3,4,5-trihydroxy-6-(hydroxymethyl)oxan-2-yl]-3,4-dihydro-2H-1-benzopyran-3,5,7-triol	46.1	Streptomyces novaecaesareae	Hexane	3	Asp[45, 49, 58]	3.9432e+35	6.1459e-152	155.21	1.0357e-151	49 - 45; 58 - 45; 59 - 45; 85 - 45; 58 - 49; 49 - 59; 49 - 85; 58 - 59; 58 - 85; 85 - 59
HE58	7.00	512.3700	N-cyclohexyl-2-(dimethylamino)pyridine-3-carboxamide	51.2	Streptomyces novaecaesareae	Hexane	3	Asp[45, 58, 59]	3.7465e+35	7.9379e-152	155.1	1.3134e-151	45 - 49; 58 - 45; 59 - 45; 45 - 85; 58 - 49; 59 - 49; 49 - 85; 59 - 58; 58 - 85; 59 - 85
HE59	17.06	804.2633	4-ethoxy-N-(4-imidazo[1,2-a]pyridin-2-ylphenyl)benzenesulfonamide	51.2	Streptomyces novaecaesareae	Hexane	3	Asp[49, 58, 85]	3.7264e+35	8.155e-153	155.09	1.3252e-151	49 - 45; 58 - 45; 45 - 59; 85 - 45; 58 - 49; 49 - 59; 49 - 85; 58 - 59; 58 - 85; 85 - 59
HE60	15.88	429.0883	Sclerotiorin	42.7	Streptomyces novaecaesareae	Hexane	4	Asp[45, 49, 58, 59]	3.3903e+35	1.3081e-151	154.88	2.0883e-151	49 - 45; 58 - 45; 59 - 45; 85 - 45; 58 - 49; 59 - 49; 85 - 49; 58 - 59; 58 - 85; 59 - 85
HE61	16.58	371.1008	Zopiclone	42.7	Streptomyces novaecaesareae	Hexane	4	Asp[45, 49, 58, 59]	3.3071e+35	1.4812e-151	154.83	2.324e-152	49 - 45; 58 - 45; 45 - 59; 45 - 85; 58 - 49; 49 - 59; 49 - 85; 58 - 59; 58 - 85; 59 - 85
HE62	18.14	878.2820	3-propan-2-yl-1-[[3-[3-(trifluoromethyl)phenyl]-1,2,4-oxadiazol-5-yl]methyl]quinazoline-2,4-dione	51.5	Streptomyces novaecaesareae	Hexane	4	Asp[45, 49, 58, 59]	2.9662e+35	2.5518e-151	154.59	3.9358e-151	49 - 45; 58 - 45; 45 - 59; 45 - 85; 49 - 58; 49 - 59; 49 - 85; 58 - 59; 58 - 85; 59 - 85
HE63	1.99	3372376	(4-cyclohexylpiperazin-1-yl)-(1-propylpyrrolo[2,3-b]pyridin-3-yl)methanone	51.5	Streptomyces novaecaesareae	Hexane	4	Asp[45, 49, 59, 85]	2.9217e+35	2.7524e-151	154.56	4.1744e-151	45 - 49; 45 - 58; 45 - 59; 45 - 85; 49 - 58; 49 - 59; 49 - 85; 58 - 59; 58 - 85; 59 - 85
HE64	15.88	429.0883	3-[1-(3-chlorophenyl)-5-methyltriazol-4-yl]-N-(3,4-dimethoxyphenyl)-1,2,4-thiadiazol-5-amine	51.5	Streptomyces novaecaesareae	Hexane	4	Asp[45, 49, 59, 85]	2.6492e+35	4.4903e-151	154.35	6.6987e-151	45 - 49; 58 - 45; 59 - 45; 45 - 85; 58 - 49; 59 - 49; 49 - 85; 59 - 58; 58 - 85; 59 - 85
HE65	16.95	444.1131n	N-(1,3-benzodioxol-5-yl)-2-(3-benzoyl-6-fluoro-4-oxoquinolin-1-yl)acetamide	46.1	Streptomyces novaecaesareae	Hexane	4	Asp[45, 49, 59, 85]	2.5133e+35	5.8425e-151	154.23	8.5753e-151	45 - 49; 45 - 58; 45 - 59; 45 - 85; 49 - 58; 59 - 49; 85 - 49; 59 - 58; 85 - 58; 85 - 59
HE66	16.58	371.1008	Eszopiclone	51.3	Streptomyces novaecaesareae	Hexane	4	Asp[45, 49, 59, 85]	2.3739e+35	7.772e-152	154.11	1.1226e-150	45 - 49; 45 - 58; 45 - 59; 45 - 85; 49 - 58; 49 - 59; 49 - 85; 58 - 59; 58 - 85; 59 - 85
HE67	17.06	371.1016	Camptothecin	51.7	Streptomyces novaecaesareae	Hexane	4	Asp[45, 49, 59, 85]	2.343e+34	8.2983e-151	154.08	1.1782e-150	49 - 45; 58 - 45; 59 - 45; 85 - 45; 58 - 49; 59 - 49; 85 - 49; 58 - 59; 58 - 85; 85 - 59
HE68	18.33	936.2792	Quercetin 3-(6-[4-glucosyl-p-coumaryl]glucosyl)(1->2)-rhamnoside	51.2	Streptomyces novaecaesareae	Hexane	4	Asp[45, 49, 59, 85]	2.3364e+35	8.416e-152	154.07	1.1782e-150	45 - 49; 58 - 45; 59 - 45; 45 - 85; 58 - 49; 59 - 49; 49 - 85; 59 - 58; 58 - 85; 59 - 85
HE69	7.98	854.5824	3-[[4-[(2S,3S)-3-methoxy-2-pyridin-4-ylazetidin-1-yl]piperidin-1-yl]methyl]-1-propan-2-ylindole	47.8	Streptomyces novaecaesareae	Hexane	4	Asp[49, 58, 59, 85]	2.3266e+35	8.5949e-151	154.07	1.1851e-150	45 - 49; 58 - 45; 59 - 45; 45 - 85; 58 - 49; 59 - 49; 49 - 85; 59 - 58; 58 - 85; 59 - 85
HE70	8.02	810.5566	13,14-dihydro-15(R,S)-hydroxy-16,16-difluoro Prostaglandin E1-d4	46.4	Streptomyces novaecaesareae	Hexane	4	Asp[49, 58, 59, 85]	2.2692e+35	9.7394e-151	154.01	1.3228e-150	49 - 45; 58 - 45; 59 - 45; 45 - 85; 49 - 58; 59 - 49; 49 - 85; 59 - 58; 58 - 85; 59 - 85
HE71	13.02	623.9561	2-(N-Ethyl-perfluorooctane,sulfanamido),acetic,acid	46.1	Streptomyces novaecaesareae	Hexane	4	Asp[ 49, 58, 59, 85]	NS	NS	NS	NS	NS
HE72	13.10	466.5350	8-Methyl-3-hentriacontene	51.5	Streptomyces novaecaesareae	Hexane	5	Asp[45, 49, 58, 59, 85]	1.9137e+35	2.2829e-150	153.64	3.0108e-150	45 - 49; 45 - 58; 45 - 59; 45 - 85; 58 - 49; 49 - 59; 49 - 85; 58 - 59; 58 - 85; 59 - 85
HE73	13.40	964.7135	[(2R)-3-[(Z)-docos-13-enoyl]oxy-2-[(Z)-tetracos-15-enoyl]oxypropyl] 2-(trimethylazaniumyl)ethyl phosphate	48	Streptomyces novaecaesareae	Hexane	5	Asp[45, 49, 58, 59, 85]	1.8875e+35	2.446e-151	153.61	3.1798e-150	49 - 45; 45 - 58; 45 - 59; 45 - 85; 49 - 58; 49 - 59; 49 - 85; 58 - 59; 58 - 85; 59 - 85
HE74	13.48	920.6869	Phosphatidylcholine(22:0/22:3)	46.4	Streptomyces novaecaesareae	Hexane	5	Asp[45, 49, 58, 59, 85]	1.7736e+35	3.3391e-150	153.48	4.2797e-150	45 - 49; 45 - 58; 45 - 59; 45 - 85; 49 - 58; 49 - 59; 49 - 85; 58 - 59; 58 - 85; 59 - 85
HE75	14.28	355.0697	N-[(2-methyl-6-phenylimidazo[2,1-b][1,3,4]thiadiazol-5-yl)methyl]thiophene-2-carboxamide	46.4	Streptomyces novaecaesareae	Hexane	5	Asp[45, 49, 58, 59, 85]	1.7632e+35	3.4381e-150	153.46	4.3454e-150	45 - 49; 58 - 45; 59 - 45; 45 - 85; 58 - 49; 59 - 49; 49 - 85; 58 - 59; 58 - 85; 59 - 85
HE76	14.60	694.6346	[(2S)-1-[(Z)-hexadec-9-enoyl]oxy-3-hydroxypropan-2-yl] (Z)-tetracos-15-enoate	46.4	Streptomyces novaecaesareae	Hexane	5	Asp[45, 49, 58, 59, 85]	NS	NS	NS	NS	NS
HE77	14.65	638.6081	Oleic Acid ethyl ester	46.1	Streptomyces novaecaesareae	Hexane	5	Asp[45, 49, 58, 59, 85]	1.6823e+35	4.348e-151	153.36	5.3468e-150	45 - 49; 45 - 58; 45 - 59; 45 - 85; 58 - 49; 49 - 59; 49 - 85; 58 - 59; 58 - 85; 59 - 85
HE78	15.14	696.6497	[(2S)-1-hexadecanoyloxy-3-hydroxypropan-2-yl] (Z)-tetracos-15-enoate	51.2	Streptomyces novaecaesareae	Hexane	5	Asp[45, 49, 58, 59, 85]	1.6723e+35	4.4802e-150	153.35	5.4359e-150	49 - 45; 45 - 58; 45 - 59; 85 - 45; 49 - 58; 49 - 59; 49 - 85; 58 - 59; 85 - 58; 85 - 59
HE79	15.18	637.4689	2-(4-cyclohexylpiperazin-1-yl)-1-(4-methoxyphenyl)ethanol	48	Streptomyces novaecaesareae	Hexane	5	Asp[45, 49, 58, 59, 85]	NS	NS	NS	NS	NS
HE80	15.29	593.4441	Trilobalicin	47.6	Streptomyces novaecaesareae	Hexane	5	Asp[45, 49, 58, 59, 85]	1.466e+34	8.6534e-150	153.06	1.0227e-149	45 - 49; 45 - 58; 45 - 59; 45 - 85; 58 - 49; 59 - 49; 85 - 49; 59 - 58; 58 - 85; 59 - 85
HE81	16.56	612.1717	Buddlenoid A	48	Streptomyces novaecaesareae	Hexane	5	Asp[45, 49, 58, 59, 85]	1.4533e+35	9.0384e-150	153.04	1.0545e-149	45 - 49; 45 - 58; 59 - 45; 85 - 45; 49 - 58; 59 - 49; 85 - 49; 59 - 58; 85 - 58; 59 - 85
HE82	15.88	355.0696	2-(6-oxo-3-thiophen-2-ylpyridazin-1-yl)-N-(4,5,6,7-tetrahydro-1,3-benzothiazol-2-yl)acetamide	48	Streptomyces novaecaesareae	Hexane	5	Asp[45, 49, 58, 59, 85]	1.4122e+35	1.0432e-149	152.98	1.2017e-149	49 - 45; 45 - 58; 45 - 59; 45 - 85; 49 - 58; 49 - 59; 49 - 85; 59 - 58; 85 - 58; 59 - 85
HE83	16.95	426.0888	4'-Sulfamylacetanilide	51.5	Streptomyces novaecaesareae	Hexane	5	Asp[45, 49, 58, 59, 85]	1.3921e+35	1.1208e-149	152.95	1.2749e-149	45 - 49; 45 - 58; 45 - 59; 45 - 85; 49 - 58; 49 - 59; 49 - 85; 58 - 59; 58 - 85; 59 - 85
HE84	15.88	355.0696	2-[(3-methylphenyl)carbamoylamino]-N-(thiophen-2-ylmethyl)-1,3-thiazole-4-carboxamide	51.5	Streptomyces novaecaesareae	Hexane	5	Asp[45, 49, 58, 59, 85]	NS	NS	NS	NS	NS
HE85	17.07	445.1211	1-(1-Propenylthio)propyl propyl disulfide	46.1	Streptomyces novaecaesareae	Hexane	5	Asp[45, 49, 58, 59, 85]	1.0016e+35	5.8114e-149	152.24	6.4492e-149	45 - 49; 45 - 58; 45 - 59; 45 - 85; 49 - 58; 59 - 49; 85 - 49; 59 - 58; 85 - 58; 59 - 85
HE86	17.07	698.5040	ethyl 2-cyclohexyl-3-(3-morpholin-4-ylpropylamino)-3-oxopropanoate	51.5	Streptomyces novaecaesareae	Hexane	5	Asp[45, 49, 58, 59, 85]	9.0485e+34	9.6598e-149	152.02	1.0564e-148	45 - 49; 58 - 45; 59 - 45; 45 - 85; 58 - 49; 59 - 49; 49 - 85; 59 - 58; 58 - 85; 59 - 85
HE87	17.77	429.0896	7-Aminodesacetoxycephalosporanic acid	51.5	Streptomyces novaecaesareae	Hexane	5	Asp[45, 49, 58, 59, 85]	9.0203e+34	9.8118e-149	152.01	1.0564e-148	49 - 45; 45 - 58; 59 - 45; 85 - 45; 49 - 58; 49 - 59; 85 - 49; 59 - 58; 85 - 58; 85 - 59
HE88	14.60	694.6346	[(2S)-1-[(Z)-hexadec-9-enoyl]oxy-3-hydroxypropan-2-yl] (Z)-tetracos-15-enoate	48	Streptomyces novaecaesareae	Hexane	5	Asp[45, 49, 58, 59, 85]	4.6679e+35	2.6439e-152	155.58	5.119e-153	49 - 45; 58 - 45; 59 - 45; 85 - 45; 58 - 49; 59 - 49; 49 - 85; 59 - 58; 58 - 85; 59 - 85
